# Supplementary material for: A simple knowledge-based mining method for exploring hidden key molecules in a human biomolecular network
Source: BMC Syst Biol. 2012 Sep 15;6:124. doi: 10.1186/1752-0509-6-124 (PMC3740779; doi:10.1186/1752-0509-6-124)
Supplement: Additional file 1 — The input gene list of the ErbB pathway and GBM analysis. Two input gene lists were used for this study. One contains the ligands and transcription factors from the ErbB pathway, and the other contains the mutated genes in GBM with the frequencies as the weights. (http://www.microsoft.com/download/en/details.aspx?id=10). [file 1752-0509-6-124-S1.xlsx]

## Sheet: ErbB pathway
Gene	Weight
NRG1	1
NRG2	1
NRG3	1
NRG4	1
HBEGF	1
EGF	1
AREG	1
TGFA	1
BTC	1
EREG	1
STAT1	1
STAT2	1
STAT3	1
STAT4	1
STAT5A	1
STAT5B	1
STAT6	1
E2F1	1
E2F2	1
E2F3	1
E2F4	1
E2F5	1
E2F6	1
E2F7	1
E2F8	1
CREB3	1
CREB1	1
CREB3L3	1
CREB5	1
CREB3L4	1
CREB3L1	1
FOS	1
JUN	1
ELK1	1
ELK3	1
ELK4	1
MEF2A	1
MEF2B	1
MEF2C	1
MEF2D	1

## Sheet: GBM_anallysis
Gene	Weight
A2M	1.1
ABCA13	1.8
ABCC4	1.3
ADAM15	1.4
ADAMTS20	1.7
ADAMTSL3	2.1
ALDH1A3	1.4
ANK1	1.4
ANK2	2.2
ANXA8	1.1
ANXA8	1.1
AOC3	1.5
ATM	1.3
BAI3	1.1
BCAR1	1.4
BCAS3	1.4
BCL11A	3.2
BCR	1.7
BRCA2	2
CAMTA1	1.1
CAST	1.3
CDKN2A	1.7
CENTG1	2
CHAT	1.4
CHEK1	1.4
CHEK2	3.4
CHL1	1.3
CHRNA3	1.2
CLOCK	1.2
COL1A1	2.7
COL1A2	1.1
COL3A1	1.3
COL6A2	2.2
CSF3R	1.5
CYP27B1	1.7
DBC1	1.2
DCN	1.2
DDR1	1.2
DDR2	1.5
DES	1.5
DOCK1	1.9
DOCK8	1.5
DSG2	1.7
DSP	1.7
DST	4
EGFR	12.8
EP300	1.4
EP400	1.4
EPHA3	1.3
EPHA7	2
EPHA8	1.5
EPHB4	1.2
ERBB2	3.1
EYA1	1.5
FBXL18	1.4
FBXW7	1.1
FGFR1	1.7
FGFR3	1.7
FGFR4	1.4
FKBP9	4.7
FLI1	1.3
FLT1	1.4
FN1	1.9
FRAP1	1.7
FURIN	1.1
GATA6	1.1
GNAS	1.4
GRM1	1.4
GSTM5	2.3
GYPA	1.4
HIPK2	1.1
HLA-E	1.9
HSP90AA1	1.4
HSPA8	1.3
IFITM3	1.5
ING4	1.3
ITGB2	1.3
ITGB3	2.5
ITPR3	2.7
KALRN	1.1
KIT	1.1
KLF6	1.1
LAMP1	1.3
LDHA	1.1
LEMD3	1.2
LGALS3BP	2
LTF	1.1
LUM	1.2
MADD	1.1
MAPK9	1.3
MARK1	1.3
MARK4	1.4
MBD6	1.1
MET	1.7
MLH1	1.1
MLL3	1.1
MLL4	1.9
MSH2	1.1
MSH6	2.7
MSI1	1.3
MYST4	1.9
NF1	8.3
NMBR	1.4
NOS3	1.1
NRAP	1.4
NTRK3	1.1
PALM2-AKAP2	1.5
PAPPA2	1.8
PDGFRA	1.7
PDGFRB	1.4
PI15	1.3
PIK3C2A	1.7
PIK3C2G	2.8
PIK3CA	4.8
PIK3CG	2.8
PIK3R1	5.2
PRAME	2.1
PRKCZ	1.4
PRKDC	2.8
PSMD13	2.2
PTCH1	1.4
PTEN	20.4
RADIL	1.5
RB1	6.1
RCSD1	1.1
RELN	1.1
RHPN2	2.4
ROR2	2
ROS1	1.3
SEMA3B	1.1
SHH	1.4
SNF1LK2	1.3
SOX11	1.3
SYNE1	4.1
TAF1	1.4
TCF12	1.4
TEK	2.4
TERT	1.1
THBS1	1.2
TNC	1.9
TNFRSF10A	1.8
TNK2	2
TP53	24.9
TRRAP	1.1
TSC2	1.1
UPF2	1.3
ZNF384	1.1
ZNF431	1.1
ZNF708	2.2
