# Supplementary material for: A simple knowledge-based mining method for exploring hidden key molecules in a human biomolecular network
Source: BMC Syst Biol. 2012 Sep 15;6:124. doi: 10.1186/1752-0509-6-124 (PMC3740779; doi:10.1186/1752-0509-6-124)
Supplement: Additional file 2 — The collection of results for the Pathway Interaction Database analysis. The index.html file contains the links to the Pathway Interaction Database results for the various input genes. The input genes consist of the results of NetHiKe and Hubba (the top 30 genes of each). (Mini-websites, browse the index.html. [file 1752-0509-6-124-S2.zip › mini_web/src/header_footer_smallfonts.css]

#head-er .accessibility-login a.nature-link {
	font:bold 110% Garamond, serif;
	line-height:80%;
	width:5em;
}

#global-subject-areas h2,
#global-subject-areas h3,
#global-subject-areas h4,
#global-subject-areas h5 {font-size:80%;}

div.ab-ad,
#global-subject-areas h3.view,
#global-subject-areas h4.view,
#global-subject-areas h5.view,
#global-subject-areas ul,
#head-er .accessibility-login .jumplinks,
#head-er div.logon,
#head-er .user-services,
#head-er .publications,
#head-er .search form a,
#head-er .publications-search label,
#head-er input,
#head-er select, #foot-er {font-size:70%;}

/* naturejobs/products includes */
#natjob.box h2.natjob, #natprod.box h2.natprod {font-size:90%;}
#natjob.box ul.natjob li h3, #natjob.box div.natjobmore, #natprod.box div.natprodmore input {font-size:80%;}
ul.natjob ul {font-size:70%;}
