# Supplementary material for: A simple knowledge-based mining method for exploring hidden key molecules in a human biomolecular network
Source: BMC Syst Biol. 2012 Sep 15;6:124. doi: 10.1186/1752-0509-6-124 (PMC3740779; doi:10.1186/1752-0509-6-124)
Supplement: Additional file 2 — The collection of results for the Pathway Interaction Database analysis. The index.html file contains the links to the Pathway Interaction Database results for the various input genes. The input genes consist of the results of NetHiKe and Hubba (the top 30 genes of each). (Mini-websites, browse the index.html. [file 1752-0509-6-124-S2.zip › mini_web/src/layout_article_related.css]

/* main page layout css file - positions header, leftnav, content, rightnav and footer. */
#header {
	margin:0;
	padding:0;
}

#breadcrumb {
	margin-bottom:1px;
}


#content {
	margin-left:1%;
	margin-right:1%;
	border-top:1px solid #fff;/* works around bug in Mozilla that stops floats from displaying flush with top of page */
}
/* begin clearing styles */
#content:after {
    content:url(/common/images/clear.gif); 
    display:block; 
    height:0; 
    clear:both; 
    visibility:hidden;
}
/* Hides from IE-mac \*/
* HTML #content {height: 1%;}
/* End hide from IE-mac */
/*end clearing styles*/


#footer {
	clear:both;
	border-top:solid 4px black;
	padding:0 1%;
}
#footer-copyright {
	clear:both;
	border-top:solid 1px black;
	padding:0 1%;
}
#footer-sponsor {
	clear:both;
	border-top:solid 1px black;
	padding:0 1%;
}
