# Supplementary material for: A simple knowledge-based mining method for exploring hidden key molecules in a human biomolecular network
Source: BMC Syst Biol. 2012 Sep 15;6:124. doi: 10.1186/1752-0509-6-124 (PMC3740779; doi:10.1186/1752-0509-6-124)
Supplement: Additional file 2 — The collection of results for the Pathway Interaction Database analysis. The index.html file contains the links to the Pathway Interaction Database results for the various input genes. The input genes consist of the results of NetHiKe and Hubba (the top 30 genes of each). (Mini-websites, browse the index.html. [file 1752-0509-6-124-S2.zip › mini_web/src/minmax.js]

// minmax.js: make IE5+/Win support CSS min/max-width/height
// version 1.0, 08-Aug-2003
// written by Andrew Clover <and@doxdesk.com>, use freely

/*@cc_on
@if (@_win32 && @_jscript_version>4)

var minmax_elements;

minmax_props= new Array(
  new Array('min-width', 'minWidth'),
  new Array('max-width', 'maxWidth'),
  new Array('min-height','minHeight'),
  new Array('max-height','maxHeight')
);

// Binding. Called on all new elements. If <body>, initialise; check all
// elements for minmax properties

function minmax_bind(el) {
  var i, em, ms;
  var st= el.style, cs= el.currentStyle;

  if (minmax_elements==window.undefined) {
    // initialise when body element has turned up, but only on IE
    if (!document.body || !document.body.currentStyle) return;
    minmax_elements= new Array();
    window.attachEvent('onresize', minmax_delayout);
    // make font size listener
    em= document.createElement('div');
    em.setAttribute('id', 'minmax_em');
    em.style.position= 'absolute'; em.style.visibility= 'hidden';
    em.style.fontSize= 'xx-large'; em.style.height= '5em';
    em.style.top='-5em'; em.style.left= '0';
    if (em.style.setExpression) {
      em.style.setExpression('width', 'minmax_checkFont()');
      document.body.insertBefore(em, document.body.firstChild);
    }
  }

  // transform hyphenated properties the browser has not caught to camelCase
  for (i= minmax_props.length; i-->0;)
    if (cs[minmax_props[i][0]])
      st[minmax_props[i][1]]= cs[minmax_props[i][0]];
  // add element with properties to list, store optimal size values
  for (i= minmax_props.length; i-->0;) {
    ms= cs[minmax_props[i][1]];
    if (ms && ms!='auto' && ms!='none' && ms!='0' && ms!='') {
      st.minmaxWidth= cs.width; st.minmaxHeight= cs.height;
      minmax_elements[minmax_elements.length]= el;
      // will need a layout later
      minmax_delayout();
      break;
  } }
}

// check for font size changes

var minmax_fontsize= 0;
function minmax_checkFont() {
  var fs= document.getElementById('minmax_em').offsetHeight;
  if (minmax_fontsize!=fs && minmax_fontsize!=0)
    minmax_delayout();
  minmax_fontsize= fs;
  return '5em';
}

// Layout. Called after window and font size-change. Go through elements we
// picked out earlier and set their size to the minimum, maximum and optimum,
// choosing whichever is appropriate

// Request re-layout at next available moment
var minmax_delaying= false;
function minmax_delayout() {
  if (minmax_delaying) return;
  minmax_delaying= true;
  window.setTimeout(minmax_layout, 0);
}

function minmax_stopdelaying() {
  minmax_delaying= false;
}

function minmax_layout() {
  window.setTimeout(minmax_stopdelaying, 100);
  var i, el, st, cs, optimal, inrange;
  for (i= minmax_elements.length; i-->0;) {
    el= minmax_elements[i]; st= el.style; cs= el.currentStyle;

    // horizontal size bounding
    st.width= st.minmaxWidth; optimal= el.offsetWidth;
    inrange= true;
    if (inrange && cs.minWidth && cs.minWidth!='0' && cs.minWidth!='auto' && cs.minWidth!='') {
      st.width= cs.minWidth;
      inrange= (el.offsetWidth<optimal);
    }
    if (inrange && cs.maxWidth && cs.maxWidth!='none' && cs.maxWidth!='auto' && cs.maxWidth!='') {
      st.width= cs.maxWidth;
      inrange= (el.offsetWidth>optimal);
    }
    if (inrange) st.width= st.minmaxWidth;

    // vertical size bounding
    st.height= st.minmaxHeight; optimal= el.offsetHeight;
    inrange= true;
    if (inrange && cs.minHeight && cs.minHeight!='0' && cs.minHeight!='auto' && cs.minHeight!='') {
      st.height= cs.minHeight;
      inrange= (el.offsetHeight<optimal);
    }
    if (inrange && cs.maxHeight && cs.maxHeight!='none' && cs.maxHeight!='auto' && cs.maxHeight!='') {
      st.height= cs.maxHeight;
      inrange= (el.offsetHeight>optimal);
    }
    if (inrange) st.height= st.minmaxHeight;
  }
}

// Scanning. Check document every so often until it has finished loading. Do
// nothing until <body> arrives, then call main init. Pass any new elements
// found on each scan to be bound   

var minmax_SCANDELAY= 500;

function minmax_scan() {
  var el;
  for (var i= 0; i<document.all.length; i++) {
    el= document.all[i];
    if (!el.minmax_bound) {
      el.minmax_bound= true;
      minmax_bind(el);
  } }
}

var minmax_scanner;
function minmax_stop() {
  window.clearInterval(minmax_scanner);
  minmax_scan();
}

minmax_scan();
minmax_scanner= window.setInterval(minmax_scan, minmax_SCANDELAY);
window.attachEvent('onload', minmax_stop);

@end @*/
