# Supplementary material for: A simple knowledge-based mining method for exploring hidden key molecules in a human biomolecular network
Source: BMC Syst Biol. 2012 Sep 15;6:124. doi: 10.1186/1752-0509-6-124 (PMC3740779; doi:10.1186/1752-0509-6-124)
Supplement: Additional file 2 — The collection of results for the Pathway Interaction Database analysis. The index.html file contains the links to the Pathway Interaction Database results for the various input genes. The input genes consist of the results of NetHiKe and Hubba (the top 30 genes of each). (Mini-websites, browse the index.html. [file 1752-0509-6-124-S2.zip › mini_web/src/site.css]

/*
---------------------------------------------------------------------
Primary red colours used # a90101
Top nav bar grey # eaeaea
Highlight color # d2d2d7
Border colour # 999999
---------------------------------------------------------------------
*/

/* following element uses the "Modified SBMH (Simplified Box Model Hack)" to provide IE with similar sized text to other browsers -details at: http://www.info.com.ph/~etan/w3pantheon/style/modifiedsbmh.html */
/* also uses the "commented comment" hack to give mac ie a similar size to other browsers - details at: http://www.premonition.co.uk/cssd/ie51-only.html*/
* html body {font-size:90%;/* all IE */}
/* hide from mac ie5.x \*/
* html body {font-size:89%;}
/* end hide from mac ie5 */
body {
	font-size:100%;/* all other browsers */
	margin:0;
	padding:0 0 20px 0;
	color:#000;
	background:#fff;
	font-family:Verdana, arial, Helvetica, sans-serif;
}

/* generic print header style - displays only when printed */
.print-header {display:none;}
/* end generic print header style */

/* following class is to hide elements that give extra information for users of assistive technology such as screenreaders - for more info see: http://www.webaim.org/techniques/articles/hiddentext */
.hidden {
	position:absolute;
 	left:0px;
 	top:-500px;
 	width:1px;
 	height:1px;
 	overflow:hidden;
}

/* following declarations clears elements without a clearing element such as <br clear> being needed. For more info see: http://www.positioniseverything.net/easyclearing.html */
.clearfix:after {
    content:url(/PID/images/clear.gif);
    display:block;
    height:0;
    clear:both;
    visibility:hidden;
}
/* Hides from IE-mac \*/
*:first-child+html .clearfix, 
* html .clearfix {height: 1%;}

/* End hide from IE-mac */

/* a div with this class is sometimes required for correct display in Mac IE5.x */
div.cleardiv {
	clear:both;
	padding:0 !important;
}

span.cleardiv {
	display:block !important;
	clear:both !important;
	padding:0 !important;
	margin:0 !important;
}
/* end clearing declarations */


.button {
	font-weight:bold;
	font-size:80%;
	color:#fff;
	background-color:#000;
}

.clear {clear:both;}
.clearleft {clear:left;}

/* global list type styles */
ol.decimal {list-style-type:decimal;}/*(1, 2, 3, etc.)*/
ol.decimal-leading-zero {list-style-type:decimal-leading-zero;}/*(01, 02, 03, etc.)*/
ol.lower-alpha {list-style-type:lower-alpha;}/*(a, b, c, d, e, etc.)*/
ol.upper-alpha {list-style-type:upper-alpha;}/*(A, B, C, D, E, etc.) */
ol.lower-roman {list-style-type:lower-roman;}/*(i, ii, iii, iv, v, etc.)*/
ol.upper-roman {list-style-type:upper-roman;}/*(I, II, III, IV, V, etc.)*/
ol.lower-greek {list-style-type:lower-greek;}/*(alpha, beta, gamma, etc.)*/
/* end global list type styles */

/* text align styles */
.align-left {text-align:left;}
.align-center {text-align:center;}
.align-right {text-align:right;}
/* end text align styles */

/* styles used for aligning glyph characters */
.align-baseline {vertical-align:baseline;}
.align-sub {vertical-align:sub;}
.align-super {vertical-align:super;}
.align-text-top {vertical-align:text-top;}
.align-middle {vertical-align:middle;}
.align-bottom {vertical-align:bottom;}
.align-text-bottom {vertical-align:text-bottom;}
/* end styles used for aligning glyph characters */

/* generic link styles */
a.seealso {
	font-size:70%;
	text-decoration:none;
	margin-top:1em;
	display:block;
}
a.seealso span.see {
	font-weight:bold;
	color:#c03;
}
a.seealso span.link {text-decoration:underline;}

a.rss {
	background:url(/PID/images/rss.gif) no-repeat left center;
	padding-left:34px;
}

#extranav a.rss {
	background:url(/PID/images/rss.gif) no-repeat left center;
	padding-left:25px;
}
/* end generic link styles */


#content span.free {
	color:#c03;
	text-decoration:none;
}

/* generic bold/italic style - use *only* in content where it would be nonsensical to use a specific class, such as class="nav-header" or something */
.b {font-weight:bold;}
.i {font-style:italic;}
.latin {font-style:italic;}

#head-er {
	margin-bottom:20px;
}

/* generic page header styles */
h1.page-header {
	font-weight:bold;
	font-size:140%;
	margin:15px 0 10px 0;
	padding-bottom:4px;
	border-bottom:1px solid #eaeaea;
}
/* end generic page header styles */

span.journalname {font-style:italic;}
span.journalnumber {font-weight:bold;}


/* Header */
#head-er hr {display:none;}

#head-er .header-nonad-wrapper {
	padding-bottom:15px;
	border-bottom:1px solid #fff;
}

/* Accessibility bar and login */
#head-er .accessibility-login-wrap {
	float:left;
	width:100%;
	background-color:#eaeaea;
	border-bottom:1px solid #fff;
}

#head-er .accessibility-login {
	/*background:url(/test/images/nature.com.gif) no-repeat 0 5px #eaeaea;*/
	padding:4px 0 5px 0/*90px*/;
	text-align:right;
}

* html #head-er .accessibility-login {
	padding-bottom:0;
}

#head-er .accessibility-login a.nature-link {
	/*font:bold 110% Garamond, serif;*/
	font:bold 160% Garamond, serif;
	color:#b1062e;
	text-decoration:none;
	float:left;
	margin-right:20px;
	width:4.9em;
	text-align:left;
	line-height:80%;
}

* html #head-er .accessibility-login a.nature-link:hover {background:none;}

#head-er .accessibility-login a.nature-link:hover {
	background:url(/PID/images/nature.com.underline.gif) no-repeat left bottom
;}

#head-er .accessibility-login img.nature-logo {
	height:11px;
	width:82px !important;
	width /**/:102px;
	margin:1px 20px 0 0;
	border:0;
	float:left;
}

#head-er .accessibility-login .jumplinks {
	float:left;
	width:45%;/* required for Mac IE */
	text-align:left;
	list-style-type:none;
	padding:0;
	margin:0;
	/*font-size:70%;*/
}

#head-er .accessibility-login .jumplinks li {
	display:inline;
	padding-left:15px;
}

#head-er .accessibility-login .jumplinks li.first {
	padding-left:0;
}

#head-er .accessibility-login .jumplinks a {
	color:#c03;
	text-decoration:none;
	padding-left:10px;
	background:url(/PID/images/icon-arrow-red-down.gif) no-repeat left center;
}
#head-er .accessibility-login .jumplinks a:hover {text-decoration:underline;}

#head-er div.logon {
	/*font-size:70%; font size declared for all children to simply fix Mac IE/NS display issues */
}

/* Mac IE bugfixes */
#head-er .logon .onlyformacie {font-size:3px;}
/* hide from Mac IE \*/
#head-er .logon .onlyformacie {display:none;}
/* end Mac IE bugfixes */

#head-er .logon a.login {
	font-weight:bold;
	color:#b1062e;
	text-decoration:none;
	padding:0 15px 0 0;
	text-transform:uppercase;
	letter-spacing:-0.1em;
	background:url(/PID/images/logon.gif) no-repeat right center;
}
#head-er .logon a.login:hover {
	background:url(/PID/images/logon_over.gif) no-repeat right center;
	text-decoration:underline;
}
#head-er .logon a.login:active {background:url(/PID/images/logon.gif) no-repeat right center;}

#head-er .logon a.logoff {
	font-weight:bold;
	color:#b1062e;
	text-decoration:none;
	padding:0 15px 0 15px;
	text-transform:uppercase;
	letter-spacing:-0.1em;
	background:url(/PID/images/logoff.gif) no-repeat right center;
}

#head-er .logon p {margin:0;}

#head-er .logon .user, #head-er .logon .inst {
	font-weight:bold;
}
/* end accessibility bar and logon */

/* Journal header image and user services (register/subscribe/account details) */
#head-er .image-user-services-wrap {
	float:left;
	width:100%;
	background-color:#d6335c;
}

#head-er .image-user-services {border-bottom:1px solid transparent;}/* for bg image display in Gecko */
* html #head-er .image-user-services {border-bottom:0;}/* reset to 0 for IE */

#head-er .image-user-services img.journal-header {
	float:left;
	width:344px;
	height:74px;
	margin:0;
	border:0;
}

#head-er .user-services {float:right;}
#head-er .user-services.div1 {width:12.35em !important;}/* !important is for IE inheritance bug */
#head-er .user-services.div2 {width:8.7em !important;}/* !important is for IE inheritance bug */

#head-er .user-services ul {
	list-style-type:none;
	border:1px solid #fff;
	border-width:1px 0 0 1px;
	text-align:right;
	margin:22px 0 21px 0;
	padding:0;
}

#head-er .user-services ul.list1 {border-right:1px solid #fff;}
#head-er .user-services li {border-bottom:1px solid #fff;}

#head-er .user-services a {
	display:block;
	color:#fff;
	text-decoration:none;
	/*font-size:70%;*/
	text-transform:uppercase;
	padding:1px 13px 1px 0;
	background:url(/PID/images/arrow_s.gif) right center no-repeat #767474;
}
#head-er .user-services a:hover {
	background:url(/PID/images/arrow_s.gif) right center no-repeat #000;
}
/* end Journal header image and user services (register/subscribe/account details) */

/* Publications links and journal search */
#head-er .publications-search-wrap {background:#000;}

/* Hide from mac IE - use "padding-top/-bottom" instead of shorthand "padding" \*/
* html #head-er .publications-search {
	padding-top:3px;
	padding-bottom:3px;
}
/* end hide from Mac IE */
#head-er .publications-search {padding:4px 0;}

* html #head-er .publications {/* IE only */
	margin:6px 0 0 0;
}
#head-er .publications {
	/*font-size:70%;*/
	float:left;
	list-style-type:none;
	padding:0;
	margin:4px 0 0 0;
}

#head-er .publications li {
	display:inline;
	margin-left:10px;
}

#head-er .publications li.first {margin-left:0;}

#head-er .publications a {
	color:#fff;
	text-decoration:none;
	padding-right:15px;
	text-transform:uppercase;
	background:url(/PID/images/arrow_s.gif) right center no-repeat;
	
}
#head-er .publications a:hover {text-decoration:underline;}

#head-er .search {
	text-align:right;
}

#head-er .search form {
	display:inline;
	margin:0;/* Necessary for NS7 */
}

#head-er .search form a {
	/*font-size:70%;*/
	color:#fff;
	text-decoration:none;
	text-transform:uppercase;
	padding-right:14px;
	background:url(/PID/images/arrow_s.gif) right center no-repeat;
}
#head-er .search form a:hover {text-decoration:underline;}

#head-er #searchtext {
	width:10em; border:1px solid #004e6f;
}

#head-er .publications-search label {
	/*font-size:70%;*/
	color:#fff;
	text-transform:uppercase;
}

#head-er input, #head-er select {
	/*font-size:70%;*/
	font-size:100%;
}

#head-er .publications-search input.button {
	color:#fff;
	background:#004e6f;
	border:1px solid #333;
	padding:0 1px 1px 1px;
	font-size:9px;
	font-weight:normal;
}
/* end publications links and journal search */

/* constrain width */
#head-er .accessibility-login,
#head-er .image-user-services,
#head-er .publications-search {
	padding-left:1%;
	padding-right:1%;
}
/* end constrain width */

/* end header */


/* journal nav styles */
map.journal-nav {
	display:block;
	margin-top:0;
	margin-bottom:20px;
}

map.journal-nav ul {
	list-style-type:none;
	text-align:left;
	margin:0;
	padding:0;
}

* html #main-journal-nav ul.xoxo{
	margin-top:-24px !importan;
}

*:first-child+html #main-journal-nav ul.xoxo {
	margin-top:-16px;
}

map.journal-nav ul li {
	margin:0;
	background-color:#eaeaea;
	border-bottom:1px solid #f4f4f4; 
}

* html map.journal-nav ul.xoxo ul.navigation li {
	border-right:none;
	border-left:none;
}

* html map.journal-nav ul.xoxo ul.navigation li a {
	border-right:1px solid #ccc;
	border-left:1px solid #ccc;
}

map.journal-nav ul li.grouped {border-bottom:1px solid #eaeaea;}

* html map.journal-nav ul li a, * html map.journal-nav ul li a:visited {/*IE 5/6 only*/
	padding:0 5px 2px 10px;
}

map.journal-nav ul li a:link, 
map.journal-nav ul li a:visited {
	display:block;
	background:url(/PID/images/icon-arrow-red.gif) left center no-repeat;
	margin:0;
	font-weight:bold;
	font-size:80%;
	/*color:#000*/
	color:#a90101;
	text-decoration:none;
	padding:4px 5px 4px 10px;
}

map.journal-nav ul li a:hover {
	color:#fff;
	text-decoration:none;
	background-color:#c00;
	background:url(/PID/images/icon-arrow-hover.gif) left center no-repeat;
}

map.journal-nav ul li a.on, map.journal-nav ul li a.on:visited {
	color:#fff;
	background-color:#c00;
	background:url(/PID/images/icon-arrow-hover.gif) left center no-repeat;
}

map.journal-nav ul li a.submission {
	background:url(/PID/images/online_submissions.gif) left center no-repeat;
	padding-left:20px !important;
}
/* end journal nav styles */


/* journal nav subnav styles */
map.journal-nav ul li ul.subnav {
	list-style-type:none;
	text-align:left;
	margin:0;
	padding:0;
	border-top:0;
}

map.journal-nav ul li ul.subnav li {
	margin:0;
	border-bottom:0;
	background:url(/PID/images/nav_dots2.gif) 11px 5px no-repeat #fafafa;
	background-position:11px 5px;
}

map.journal-nav ul li ul.subnav li a {
	background-image:none;
}

map.journal-nav ul li ul.subnav li.on {
	border-bottom:solid 1px #fafafa;
	background:url(/PID/images/nav_dots1.gif) 11px 5px no-repeat #c00;
	background-position:11px 5px;
}

* html map.journal-nav ul li ul.subnav a {/* IE only */
	padding:2px 10px 2px 20px !important;/* Mac IE */
	padding:0 10px 0 20px;/* Other IE */
}
map.journal-nav ul li ul.subnav a:link, map.journal-nav ul li ul.subnav a:visited {
	display:block;
	margin:0;
	font-weight:normal;
	font-size:70%;
	background:url(/PID/images/nav_dots2.gif) 11px 5px no-repeat #f8f8f8;	
	color:#a90101;
	text-decoration:none;
	padding:2px 10px 2px 20px;
}

map.journal-nav ul li ul.subnav a:hover {
	color:#fff;
	text-decoration:none;
	background:url(/PID/images/nav_dots1.gif) 11px 5px no-repeat #fab934;
}

map.journal-nav ul li ul.subnav a.on, map.journal-nav ul li ul.subnav a.on:visited {
	color:#fff;
	background:inherit;
}
/* end journal nav subnav styles */


/* leftnav */
#journalnav map.journal-nav ul li a:link, #journalnav map.journal-nav ul li a:visited {
	font-size:70%;
	font-weight:normal;
}

map.journal-nav ul li {background-color: #bfd3d8;}
map.journal-nav ul li.laba {margin-bottom:15px!important;}
map.journal-nav ul li.grouped {border-bottom:1px solid #e8eff7;}

/* subnav visibility and highlighting */
map.journal-nav .subnav .selected {background-color:#eaeaea;}

map.journal-nav li.selected ul.subnav li.selected a:link,
map.journal-nav li.selected ul.subnav li.selected a:visited {
	background:url(/PID/images/nav_dots1.gif) 11px 5px no-repeat #e20101;
	color:#fff;
}

map.journal-nav .subnav a:hover {
	background:url(/PID/images/nav_dots1.gif) 11px 5px no-repeat #e20101!important;
	color:#fff!important;
}
/* end */


/* leftnav highlighting */
map.journal-nav ul li {background-color: #fff;}
map.journal-nav ul li ul {
	border-bottom:1px solid #999;
}

map.journal-nav ul li ul li {
	border-top:1px solid #999;
	border-right:1px solid #999;
	border-left:1px solid #999;
}

map.journal-nav ul li ul li ul {border:none}

map.journal-nav ul li ul li ul li {
	border-right:none;
	border-left:none;
}

map.journal-nav li.selected a:link,
map.journal-nav li.selected a:visited {
	color:#fff;
	background:#a90101 url(/PID/images/icon-arrow-hover.gif) left center no-repeat;
	padding:4px 5px 4px 10px;
}

map.journal-nav .selected,
map.journal-nav ul li a:hover
{
	color: #fff;
    background-color: #a90101;
}
/* end leftnav highlighting */

map.journal-nav ul li a.rss:link, 
map.journal-nav ul li a.rss:visited {
	background:url("/PID/images/rss.gif") no-repeat 1.5% 50%;
	padding-left:20px;
}

map.journal-nav ul li a.rss:hover {
	background:url("/PID/images/rss_grey.gif") no-repeat 1.5% 50% #c00;
}

map.journal-nav ul li a.ealert:link, 
map.journal-nav ul li a.ealert:visited {
	background:url("/PID/images/envelope_red_14.gif") no-repeat 1.5% 50%;
	padding-left:20px;
}

map.journal-nav ul li a.ealert:hover {
		background:url("/PID/images/envelope_black_14.gif") no-repeat 1.5% 50% #c00;
}

/* end leftnav */

/* styles for supplementary journal nav - used in conjunction with "journal-nav" styles (ie: class="journal-nav supplementary") */
#journalnav map.supplementary ul a, #journalnav map.supplementary ul a:visited {
	font-size:70%;
	font-weight:normal;
}


/*
-----------------------------------------------------------------------
breadcrumb trail
-----------------------------------------------------------------------
*/

ul#breadcrumb {
	margin:0;
	padding:0;
}

ul#breadcrumb li {
	list-style-type:none;
	display:inline;
	margin:0;
	padding:0;
}
ul#breadcrumb li ol {
	margin:0 0 10px 0;
	font-size:80%;
	padding:0;
}

ul#breadcrumb li ol li {
	list-style-type:none;
	display:inline;
	background: url(/PID/images/icon-chevron.gif) center left no-repeat;
	padding:0 5px 0 15px;
}

ul#breadcrumb li ol li.first {
	background-image: none;
	padding-left:5px;
}

/*
-----------------------------------------------------------------------
end breadcrumb trail
-----------------------------------------------------------------------
*/


a.backtotop:link, a.backtotop:visited {
	float:right;
	margin-top:5px;
	margin-right:10px;
	margin-left:7px;
	padding-left:10px;
	font-size:70%;
	color:#fff;
	background:url(/PID/images/arrow_white_up.gif) 0 0.6em no-repeat;
}
a.backtotop:hover {color:#fff;}

h1.page {
	font-weight:bold;
	font-size:100%;
	color:#fff;
	background:#fab934;
	padding:3px 0 3px 10px;
	margin:0;
	margin-bottom:10px;
}

img.arrow {margin-right:5px;}

a.arrow-blue {
	padding-left:10px;
	background:url(/PID/images/arrow_blue.gif) 0 0.5em no-repeat;
}

a.arrow-grey {
	padding-left:10px;
	background:url(/PID/images/arrow_grey.gif) 0 0.5em no-repeat;
}

a.arrow-red {
	padding-left:10px;
	background:url(/PID/images/arrow_red.gif) 0 0.5em no-repeat;
}


/* topten link (home and about the cover) */
#extranav a.topten:link, #extranav a.topten:visited {
	border-top:1px solid #eaeaea;
	padding:0.8em 0 0 10px;
	margin-top:0.6em;
	background:url(/PID/images/arrow_blue.gif) 0 1.2em no-repeat;
	display:block;
	font-size:70%;
}
#extranav a.topten:hover {
	text-decoration:underline;
	background:url(/PID/images/arrow_red.gif) 0 1.2em no-repeat;
}
/* end topten link */


/** 
 * MODULE: .footer
 *
 * Global footer
 */
#foot-er {
    clear:both;
	float:left;
	width:100%;
	margin: 20px 0;
    padding: 0;
	border-top: 3px solid #a90101;
}

#foot-er #footer-journal {
	margin-top:1px;
    background: #eee;
    border-top: 1px solid #999;
    padding: 2px 1%;
}

#foot-er #footer-journal:after {
    content: url(/PID/images/clear.gif);
    display: block;
    height: 0;
    clear: both;
    visibility: hidden;
}

/* Hide from IE Mac \*/
* html #foot-er #footer-journal {height: 1%;}
/* End hide from IE Mac */

#foot-er #footer-journal p {
    margin: 0 1em 0 0;
    padding: 0 1em 0 0;
    float: left;
}

#foot-er #footer-journal p.journal-name {
    font-size: 100%;
    font-weight: bold;
    font-style: italic;
}

#foot-er #footer-journal p.issn,
#foot-er #footer-journal p.eissn,
#foot-er #footer-journal p.extra {font-size: 100%;}

#foot-er #footer-links {
    padding: 5px 1%;
    background: #000;
}

#foot-er #footer-links ul {
    margin: 0;
    padding: 0;
    list-style-type: none;
}

#foot-er #footer-links ul li {display: inline;}

#foot-er #footer-links ul li a:link,
#foot-er #footer-links ul li a:visited {
    display: block;
    float: left;
    color: #fff;
    background: #000;
    text-decoration: none;
    border-left: 1px solid #fff;
    margin: 0 0 0 1em;
    padding: 0 0 0 1em;
}

* html #foot-er #footer-links ul li a:link,
* html #foot-er #footer-links ul li a:visited {display: inline;}

#foot-er #footer-links ul li a:hover {text-decoration: underline;}

#foot-er #footer-links ul li a.about-npg:link,
#foot-er #footer-links ul li a.about-npg:visited {
    font-weight: bold;
    margin-left: 0;
    padding-left: 0;
    border-left: 0;
}

#foot-er #footer-copyright {
	text-align:left!important;
    padding: 0 1%;
    border-top: 0;
}

* html #foot-er #footer-copyright .footer-constrain {text-align:left;} /* fix IE centering footer text */

#foot-er #footer-copyright a {
    color:#b1062e;
}

#foot-er #footer-copyright p {
    margin: 0;
    padding: 5px 0 0 0;
}

#foot-er #footer-copyright p.logo {
    background: url(/PID/images/npg_logo.gif) no-repeat 0 50%;
    margin: 5px 0 0 0;
    padding: 7px 36px;
}

#foot-er #footer-copyright p a:link,
#foot-er #footer-copyright p a:visited {
    font-weight: bold;
    text-decoration: none;
}

#foot-er #footer-copyright p a.footer-copyright:link,
#foot-er #footer-copyright p a.footer-copyright:visited {
    color: #000;
    font-weight: normal;
}

#foot-er #footer-copyright p a:hover {text-decoration: underline;}

/*
New footer styles for logo images
*/

#foot-er #footer-journal ul.journal-details {
	float:left;
	margin:0; padding:0;

}

#foot-er #footer-journal ul.footer-logos {
	float:right;
	margin:0;
	padding:0;
}

#foot-er #footer-journal ul.footer-logos li {
	display:inline;
	margin:0 5px;
	padding:0;
}

#foot-er #footer-journal ul.footer-logos li img {margin:0; padding:0; border:0;}


/*
---
End of style from main.css, start of styles from site.css
---
*/


/* hide login bar */
.accessibility-login-wrap {}

/* provide shadow below header */
#head-er .header-nonad-wrapper {
	padding-bottom:4px;
	background-color: #999;
}

/* provide light blue above header */
#head-er div.blue-top {
	height:8px;
	background:#eaeaea;
	border-bottom:1px solid #fff;
}


/* Journal header image and user services (register/subscribe/account details) */
#head-er .image-user-services-wrap {background-color:#a90101; border-bottom: 1px solid white}
#head-er .image-user-services img.journal-header {width:429px; height:84px; margin:13px 0; background-position: 0 50%;}

#head-er .image-user-services {background:url(/PID/images/journal_header_bg.jpg) no-repeat right top;}

#head-er .user-services a {background:url(/PID/images/arrow_s.gif) right center no-repeat #000;}
#head-er .user-services a:hover {background:url(/PID/images/arrow_s.gif) right center no-repeat #3b2a5f;}

#head-er .publications-search-wrap {
	background-color:#a90101;
	border-bottom:1px solid #fff;
	border-top:1px solid #fff;
}

#head-er .publications-search label {color:#fff;}
#head-er .publications-search input.button {background:004e6f;}

/* end Journal header */

/** 
 * Site-wide link colours
 */
a:link
{
	color: #a90101;
}

a:visited
{
	color: #c03;
}

a:hover
{
	color: #044c7c;
}

a.whatisrss
{
    padding-left: 30px;
}


a.more:link,
a.more:visited
{
    background: url(/PID/images/arrow-more.gif) no-repeat left center;
    padding-left: 10px;
    font-weight: bold;
}

a.browse-all:link,
a.browse-all:visited
{
    color: #044c7c;
}

a.reg-rec,
a.reg-rec:visited
{
	background: url(/PID/images/envelope.gif) no-repeat 0 0.2em;
	padding-left: 25px;
	
}

a.rss,
a.rss:visited
{
	background: url(/PID/images/rss.gif) no-repeat left center;
	padding: 3px 0 3px 20px;
	
}


a.pubmed,
a.pubmed:visited
{
    background: url(/PID/images/arrow01-left.gif) no-repeat left center;
    padding-left: 30px;
}
/* END: Site-wide link colours */

/** 
 * XHTML Elements
 *
 * The following overwrites some default browser behaviours for rendering
 * particular XHTML elements
 */

abbr:hover,
acronym:hover
{
    cursor: help;
}
/* END: XHTML Elements */


/** 
 * SKip Navigation Links
 *
 * the following declarations remove the skip navigation list item links
 * from page display and style the containing div as a narrow, yellow strip
 * at the top of the header
 *
#skiplinks
{
	height: 8px;
	background: #fec672;
	border-bottom: 3px solid #fff;
}

#skiplinks h1,
#skiplinks map,
#skiplinks ul
{
	position: absolute;
 	left: 0px;
 	top: -500px;
 	width: 1px;
 	height: 1px;
 	overflow: hidden;
}
/* END: Skip Navigation Links */


/** 
 * .e-alert.register
 */
div.e-alert.register
{
	float: right;
	margin-top: 0.5em;
	font-size: 70%;
}
/* END: .e-alert.register */


/* vertical ad */
div.ad-rh {
	text-align:center;
	margin:20px 0;
	padding:10px 0;
}

div.ad-rh p {
	font-size:80%;
	color:#999;
	margin:0;
}

/* skyscraper */
div.skyscraper img, div.skyscraper embed, div.skyscraper iframe {
	width:100%;
	height:600px;
	margin-right:35px;
}

div.skyscraper.wide img, div.skyscraper.wide embed, div.skyscraper.wide iframe {max-width:160px;}

* html div.skyscraper {/* IE only - "shrinks" flash ads by hiding overflow */
	overflow:hidden;
	margin-left:auto;
	margin-right:auto;
}
/* end skyscraper */
/* end vertical ad */


/*conferences and jobs*/

div.con-job {
background-color: #e6ebee;
padding: 5px;
}

 h2.con-job {
background: #bfd3d8;
color: #000;
font-weight: bold;
padding: 2px 0 2px 5px;
font-size: 80%;
margin: 20px 0 0 0

}
div.con-job a.standard:link, div.con-job a.standard:visited {
color: #000;
font-size: 70%;
background: #e6ebee;
}

div.con-job a.standard:hover {
color: #c03
}

div.con-job p {
color: #686868;
font-size: 70%;
padding: 0;
margin: 0 0 5px 0;
}

div.con-job a.callforpapers:link, div.con-job a.callforpapers:visited {
	color: #24A0F0;
	text-decoration: none;
	padding-left: 11px;
	background:url(/PID/images/arrow_home.gif) 0 0.5em no-repeat;
}

div.con-job span {
	background: #e6ebee;
}

/** 
 * .page-headline
 *
 * the following declarations set styles for the page-headline class
 * which is used for the primary h1 tag at the top of the content area.
 * This headline is often set to be hidden, but should always be present.
 */
.page-headline
{
    margin: 0 0 20px 0;
}

.page-headline h1
{
    color: #000;
    font-size: 80%;
    text-transform: uppercase;
}

#content .page-headline.spiel h1 {
	color: #fff;
	background-color:#a90101;    
	margin: 0;
    padding: 3px 5px;
	font-size:90%;
	text-transform:none;
}

.page-headline.spiel p
{
    font-size: 80%;
	color: #000;
    line-height: 150%;
    margin: 0.5em 0 1em 0;
}

.page-headline.spiel ul.more
{
    margin: 0.5em 0 1em 0;
    padding: 0;
    list-style-type: none;
    font-size: 80%;
}

.page-headline.spiel ul.more li
{
    line-height: 150%;
}
/* END: .page-headline */


/** 
 * .box-group
 *
 * .box-group sets out a frame with a 1px border and a bottom margin into which
 * any number of boxes can be placed.
 * Boxes of the default .box class should always be held in a box-group, even
 * if there is only one box. This is because the default box style does not have
 * its own border and bottom margin.
 */
.box-group
{
    border: 1px solid#bfd3d8;
    margin-bottom: 20px;
}

.box-group:after
{
    content:url(/PID/images/clear.gif);
    display:block;
    height:0;
    clear:both;
    visibility:hidden;
}

/* Hides from IE-mac \*/
* html .box-group
{
    height: 1%;
}
/* End hide from IE-mac */
/* END: .box-group */

/** 
 * .box
 *
 * the following sets out styles for the default content box and a number of
 * variant subclasses of this.
 */
.box
{
    background-color: #bfd3d8;
}
/*
.box.resources
{
    background-color: #ffe8c5;
}
*/

.box h2
{
    font-size: 80%;
    color: #000;
    background-color:#bfd3d8;
    margin: 0;
    padding: 3px 5px;
}

.box h3
{
    color: #c03;
    font-size: 80%;
    background-color: #ffe8c5;
    margin: 0 0 0.5em 0;
    padding: 3px 5px;
}

.box .box-item
{
    padding: 5px;
}

.box div.box-item.highlit
{
    background: url(/PID/images/bg-dots-matte-fff.gif) repeat-x left bottom #fff;
}

.box .box-item h3
{
    background-color: transparent;
    padding: 0;
}

.box .box-item h4
{
    font-size: 80%;
    margin: 0 0 0.5em 0;
}

.box .box-item p
{
	color: #000;
    font-size: 80%;
    line-height: 150%;
    margin: 0;
}

.box .box-item p.date
{
    font-size: 70%;
}

.box div.box-item.illustrated60
{
    background-repeat: no-repeat;
    background-position: 5px 5px;
    padding-left: 75px;
    min-height: 60px;
}
/* END: .box */

/** 
 * .calendar
 *
 * the following sets out styles for date-oriented lists of events, articles etc
 */
.calendar ul
{
    margin: 0;
    padding: 0;
    list-style-type: none;
}

.calendar ul li
{
    border-bottom: 10px solid #fff;
}

.calendar ul li.first
{
    border-top: 10px solid #fff;
}

* html .calendar ul li ul li.ie-background-fix
{
    background-position: 5px 15px;
}

.calendar ul li.last
{
    border-bottom: 0;
}

.calendar ul li ul li
{
    background-color: #fff;
    padding: 5px;
}

.calendar ul li ul li.even
{
    background-color: #fff;
}

.calendar ul li h2
{
    font-size: 80%;
    color: #000;
    background: #bfd3d8;
    margin: 0;
    padding: 3px 5px;
}

.calendar ul li h3
{
    font-size: 80%;
    margin: 0;

    font-weight: normal;
    color: #c03
}

.calendar p.atl {
	font-weight: bold
}

.calendar ul li p
{
	color: #000;
    font-size: 80%;
    line-height: 150%;
    margin: 0;
}

.calendar ul li p.date,
.calendar ul li p.more,
.calendar ul li p.location
{
    font-size: 70%;
}

.calendar.conferences ul li p.date
{
    font-style: italic;
    font-size: 80%;
}

.calendar ul li.illustrated70
{
    background-repeat: no-repeat;
    background-position: 5px 5px;
    padding-left: 85px;
    min-height: 70px;
}

/* SUB-CLASS: .month-list */
.calendar.month-list
{
    border: 1px solid#bfd3d8;
    margin: 0 0 20px 0;
}

.calendar.month-list h2
{
    font-size: 80%;
    background:#bfd3d8;
    margin: 0;
    padding: 3px 5px;
}

.calendar.month-list ul
{
    font-size: 70%;
    padding: 5px;
}

.calendar.month-list ul li
{
    border-bottom: 0;
    line-height: 150%;
}
/* END-SUB: .month-list */
/* END: .calendar */

/** 
 * .subjects
 *
 * establishes styles for a left/right floated, two-column list for the research
 * library subjects
 */
 

.subjects h2
{
    font-size: 80%;
    color: #000;
    background: #bfd3d8;
    margin: 0 0 1em 0;
    padding: 3px 5px;
    text-transform: uppercase
}

.subjects ul
{
    margin: 0;
    padding: 0;
    list-style-type: none;
    font-size: 80%;
    
   
}

.subjects ul li
{
    float: left;
    width: 50%;
    line-height: 150%;
    
}

* html .subjects ul li
{
    width: 49%;
}

.subjects ul li.right
{
    float: right;
}

.subjects ul li.right:after
{
    content:url(/PID/images/clear.gif);
    display:block;
    height:0;
    clear:both;
    visibility:hidden;
}

/* Hides from IE-mac \*/
* html .subjects ul li.right
{
    height: 1%;
}
/* End hide from IE-mac */
/* END: .subjects */


/** 
 * .archive
 *
 * establishes styles for the archive box
 */

div.archive {
	
	font-weight: normal;

	
	}
div.archive .bx {
	border: 1px solid #bfd3d8;
	margin: 0;
	padding: 5px 5px 10px 5px;

}

.archive h2
{
	font-size: 80%;
    color: #000;
    background: #bfd3d8;
    margin: 20px 0 0 0;
    padding: 3px 5px;
    text-transform: uppercase
}

.archive h3 {
	font-size: 80%;
	margin-bottom: 0;
	margin-top: 5px

}

.archive a:link, .archive a:visited {
	font-size: 80%;
	font-weight: normal
}

/** 
 * .article
 * 
 * the following sets out required styles for featured articles
 * and research highlights articles
 */
.article
{
	border-top: 1px solid#bfd3d8;
}

.article.research
{
	border-top: 0;
}


.article h2#atl
{
	font-size: 100%;
	color: #000;
	margin: 1em 0;
}

.article p,
.article #references ol.norm
{
	font-size: 80%;
	color: #000;
	margin: 0 0 1em 0;
	line-height: 150%;
}

.article #references ol.norm li
{
	margin: 0 0 1em 0;
}

.article p.author,
.article #references span.journal
{
	font-style: italic;
}

.article #references h3
{
	font-size: 80%;
	margin: 1em 0 0 0;
}

.article .abstract,
.article #references span.jnumber
{
	font-weight: bold;
}

.article img
{
	border: 1px solid #ccc;
	/*padding: 5px;
	margin: 0 0 10px 10px;*/
}

.article img.right
{
	float: right;
padding: 5px;
	margin: 0 0 10px 10px;
}

.article img.left
{
	float: left;
padding: 5px;
	margin: 0 10px 10px 0;
}

.article div.article-source
{
	margin-bottom: 1em;
	border-bottom: 1px solid #ccc;
}

.article div.article-source h3
{
	font-size: 70%;
	margin: 0 0 0.5em 0;
	text-transform: uppercase;
	border-bottom: 1px solid #ccc;
}

.article div.article-source p.source,
.article div.article-source p.source a:link,
.article div.article-source p.source a:visited
{
	display: block;
	width: 160px;
	height: 37px;
	margin: 0;
	padding: 0;
}


.article div.article-source p.source cite
{
	position: absolute;
 	left: 0px;
 	top: -500px;
 	width: 1px;
 	height: 1px;
 	overflow: hidden;
}

.article div.article-source ul.options
{
	margin: 0;
	padding: 0.5em 0;
	list-style-type: none;
	font-size: 70%;
}

.article div.article-source ul.options:after
{
    content:url(/PID/images/clear.gif);
    display:block;
    height:0;
    clear:both;
    visibility:hidden;
}

/* Hides from IE-mac \*/
* html .article div.article-source ul.options
{
    height: 1%;
}
/* End hide from IE-mac */

.article div.article-source ul.options li
{
	float: left;
	margin: 0 1em 0 0;
	padding: 0 1em 0 0;
	border-right: 1px solid #000;
	text-transform: lowercase;
}

.article div.article-source ul.options li.last
{
	border-right: 0;
	margin-right: 0;
	padding-right: 0;
}

.article div.article-source ul.options li a:link,
.article div.article-source ul.options li a:visited
{
	color: #000;
	font-weight: bold;
	text-decoration: none;
}

.article div.article-source ul.options li a:hover
{
	color: #c03;
}

.article div.column-group div.push
{
	clear: both;
	padding: 0 !important;
	border-top: 1px solid#bfd3d8;
	margin-bottom: 1em;
}
/* END: .article */

/** 
 * .article-navigation
 *
 * establishes styles for the article navigation menu
 */
.article-navigation
{
	margin-top: 1em;
	background: #fff;
}

.article.research .article-navigation
{
	margin-top: 0;
}

.article-navigation h3
{
	font-size: 80%;
    background:#bfd3d8;
    margin: 0;
    padding: 3px 5px;
    text-transform: uppercase;
}

.article-navigation ul
{
	margin: 0;
	padding: 0.5em;
	list-style-type: none;
	font-size: 80%;
}

.article-navigation ul li
{
	margin-bottom: 1em;
}

.article-navigation ul li a:link,
.article-navigation ul li a:visited
{
	padding-left: 15px;
	min-height: 9px;
	background: url(/PID/images/arrow.gif) no-repeat 0 50%;
}
/* END: .article-navigation */

/*
right nav article navigation styles
*/

ul.article-navigation {
	list-style-type:none;
	margin:0;
	padding:0;
}

ul.article-navigation li a:link,
ul.article-navigation li a:visited {
	background:url("/PID/images/icon-articlenav.gif") 0 5px no-repeat;
	padding-left:15px;
}

ul.article-navigation li a:hover {
	background:url("/PID/images/icon-articlenav-hover.gif") 0 5px no-repeat;
}

.extranavigation .pageheader {
	margin-bottom:0;
}


/* toolbox */

ul.toolbox {margin-top:0;}

li.nav-ealert a.reg-rec:link,
li.nav-ealert a.reg-rec:visited {
	color:#fff;
	font-weight:bold;
}

li.nav-ealert a.reg-rec:hover {
	color:#000;
}

ul.toolbox li.nav-ealert {
	padding:6px 5px;
	margin:0 0 10px 0;
	background:url("/PID/images/ealert_back.gif") repeat-x left top;
	
}

/*
end right nav article navigation styles
*/

/** 
 * .ealert
 * 
 * styles for the ealert subscribe form
 */
div.ealert form label
{
	font-size:80%;
	font-weight:bold;
}

div.ealert #cmg-submit
{
	font-size:80%;
	font-weight:bold;
	color: #000;
	background-color: #bfd3d8;
	width: 5em;
	height: 1.75em;
	margin-top: 2em;
}
/* END: .ealert */

/** 
 * .advert
 *
 * the following declarations sets styles for advertisements
 */
.advert
{
	margin: 0 0 20px 0;
	text-align: center;
}

.advert img
{
	vertical-align: bottom;
}
/* END: .advert */

/** 
 * .info-box
 *
 * this class establishes styles for information boxes with coloured backgrounds,
 * dotted top and bottom borders, and a list style with the standard arrow icon
 */
.info-box
{
	color: #000;
    margin: 0 0 20px 0;
	padding: 1em 1em 0 1em;
	background-color: #bfd3d8;
	border-top: 1px dashed#bfd3d8;
	border-bottom: 1px dashed#bfd3d8;
}

.info-box p
{
    font-size: 80%;
	color: #000;
    line-height: 150%;
    margin: 0.5em 0 1em 0;
}

.info-box ul
{
	font-size: 80%;
	list-style-image: url(/PID/images/arrow-more.gif);
	margin: 0;
	padding: 0 0 1em 20px;
}

.info-box ul li
{
	margin-bottom: 1em;
}
/* END: .info-box */

/** 
 * Generic Classes
 */
.issue
{
    font-weight: bold;
}

.em-upper
{
    text-transform: uppercase;
}
/* END: Generic Classes */


a.button {
	float: right;
	color:#085879;
	background-color:#fff;
	border: 1px solid #78A8C6;
	text-decoration: none;
	padding: 2px;
	margin: 10px;}

a.button:hover {
	background:#085879;
	color:#fff;
}

a.button.shrink {margin-top:0;}

p.norm {
	font-size:80%;
}

span.norm {
	font-size:80%;
}

/*
-----------------------------------------------------------------------
front page
-----------------------------------------------------------------------
*/


#content .featurebox p.doi {
	font-size:80%;
	margin:0;
	font-weight:normal;
	color: #1888C8;
}

#content .featurebox p.norm {
	font-size:80%;
	margin: 0;
}


#content h1 {
	margin:0 0 10px 0;
	padding:3px 0 3px 5px;
	color:#000;
	font-size:100%;
	font-weight:bold;
}

#content h2.page {
	margin:0;
	color:#000;
	font-size:80%;
	font-weight:bold;
	background: #bfd3d8;
	padding: 3px 0 3px 5px;
	clear:both;
}

#content h5 {
 color: #084878;
 margin: 5px 0 5px 10px;
 
}

/* top of page "issue" styles */
#content div.issue h1 span.description {
	display:block;
	color:#000;
	font-size:80%;
}

#content div.issue h1 span.description span.issue {
	font-size:80%;
	font-weight:normal;
}

/* global hr styles */
hr {display:none}

div.hr {
	margin:0;
	padding:4px 0 4px 0;
	background:url(/PID/images/line.gif) center center repeat-x;
}
/* end global hr styles */
#content div.issue {margin-bottom:1em;}

#content div.issue div.cover {
	float:left;
	
	margin-right:10px;
	width:240px !important;
	width /**/:233px;
}

#content div.issue img {
	border:1px solid #ccc;
	padding: 5px;
	width:233px !important;
	width /**/:232px;
}

#content div.issue a.about-the-cover:link, #content div.issue a.about-the-cover:visited {
	padding-left:7px;
	background:url(/PID/images/arrow_blue.gif) center left no-repeat;
	font-size:80%;
	display:block;
	margin:4px 0 9px 0;
}
#content div.issue a.about-the-cover:hover {background:url(/PID/images/arrow_red.gif) center left no-repeat;}

#content div.issue div.issue-links {
	margin-left:172px;
	margin-top: 10px
}

#content div.issue ul {
	margin:0;
	padding:0;
	list-style-type:none;
}

#content div.issue-links ul.content-links {
	margin: 0;
	padding:0;
	list-style-type:none;
}

#content div.issue-links ul.content-links li {
	padding:0.25em 0;
	font-weight:bold;
	font-size:80%;
}

#content div.issue-links ul.issue-links {
	margin:0 0 0 20px;
	padding:0;
	list-style-type:none;
}

#content div.issue-links ul.issue-links li {padding:0.2em 0;}

#content div.issue-links ul.issue-links li a:link, 
#content div.issue-links ul.issue-links li a:visited {
	margin:0;
	background:url(/PID/images/arrow_home.gif) no-repeat 0 50%;
	font-size:80%;
	padding-left:10px;
}

/* end top of page "issue" styles */


/* featureboxes */
#content .container {float:left;}
* html #content .featurebox {height:1%;}/* peekaboo bugfix */
#content .featurebox {margin:10px 0 20px 0;}
#content .featurebox .padder {padding:5px;}
#content .featurebox .padder .heading {margin-top:-5px;}/* when heading contains no image */

#content .featurebox.colour {
	background-color:#fff;
	border:1px solid #bfd3d8;
}

#content div.left {
	float:left;
	width:48%;
}

#content div.right {
	float:right;
	width:48%;
}

#content .featurebox h3 {
	font-size:80%;
	text-transform:uppercase;
	background:#bfd3d8;
	color:#000;
	padding:3px 5px;
	margin:0;
	border-bottom:1px solid #fff;
}
#content .featurebox h3 a {
	color:#fff;
	text-decoration:none;
}
#content .featurebox h3 span {
	display:block;
	font-weight:normal;
}

/* header styles */
#content .featurebox .atl-or-category {
	font-size:80%;
	margin: 0;
	font-weight: bold;
	border-top:5px solid #fff;/* border used instead of margin to fix Gecko bug */
}
#content .featurebox.colour .atl-or-category {border-color:#fff;}

#content .featurebox .homesubject {
	font-size:90%;
	margin:0;
	border-top:5px solid #fff;/* border used instead of margin to fix Gecko bug */
}
* html #content .featurebox .homesubject {margin:0;}/* IE doesn't like negative margin */
#content .featurebox.colour .homesubject {border-color:#fff;}

#content .featurebox .seealso {
	font-size:90%;
	display:inline;
	color:#000;
}
/* end header styles */
#content .featurebox .sub-head {
	background-color: #e6ebee;
	color: #1888c8;
	padding: 5px;
	font-size: 80%;
	font-weight:normal;
	margin:0;
}

#content .featurebox .padder .sub-head {
	background-color: transparent;
	color: #1888c8;
	padding:0;
	font-size: 90%;
	font-weight:bold;
	margin:10px 0;
}

#content .featurebox .sub-head.line {
	border-top:1px solid #d8d8e8;
	padding-top:10px;
	margin-top:0;
}

#content .featurebox div.heading-image img {
 	float:left;
	padding: 3px;
	margin: 8px 0 5px 0;
}

#content .featurebox img {border: 1px solid #ccc;}

#content .featurebox div.heading-image .text {
 	margin-left:80px;
}

#content .featurebox a.arrow {
	font-size:90%;
	font-weight:bold;
	margin-top:5px;
}
#content .featurebox div.see-also a {
	font-size:90%;
	font-weight:bold;
}


#content div.aop {background-color:#dae6ff}
/* end featurebox styles */


/* prelaunch */
#content div.cover a.subscribe:link, #content div.cover a.subscribe:visited {
	color:#fff;
	font-size:90%;
	font-weight:bold;
	background:#bfd3d8;
	padding:1px 0;
	text-decoration:none;
	border:1px solid #fff;
	border-top-color:#ddd;
	border-right-color:#555;
	border-bottom-color:#555;
	border-left-color:#ddd;
	display:block;
	text-align:center;
	text-transform:uppercase;
}

#content div.cover a.subscribe:hover {background-color:#c03;}

* html #content a.register {background:url(/PID/images/envelope.gif) 0 0.5em no-repeat;}
#content a.register {
	display:block;
	background:url(/PID/images/envelope.gif) 0 0.3em no-repeat;
	padding-left:20px;
	font-size:80%;
}

* html #content a.recommend {background:url(/PID/images/tick.gif) 0 0.3em no-repeat;}
#content a.recommend {
	display:block;
	background:url(/PID/images/tick.gif) 0 0.2em no-repeat;
	padding:1px 0 1px 20px;
	font-size:80%;
}

#content div.callpapers {
	background-color:#f3f7fb;
	border:1px solid #e7e7e7;
	padding:5px;
	margin:20px 0 10px 0;
	text-decoration:none;
}

#content div.callpapers h2 {
	margin:0;
	font-size:90%;
}

#content div.callpapers p {
	margin:0;
	font-size:80%;
}
/* end call for papers "box link" */


#content .pl-list {
	padding:10px;
	border:1px solid #dae6ff;
}

#content .pl-list .atl {
	font-size:90%;
	font-weight:normal;
	margin:0;
}

#content .pl-list ul {
	list-style-type:none;
	margin:10px 0 20px 0;
	padding:0;
}

#content .pl-list li {
	margin:15px 0;
}

#content .pl-list p {
	margin:0;
	font-size:90%;
}
/* end prelaunch */


/*research library box styles*/

#content div.issue-links .left {
	float: left;
	margin: 0;
	padding-left: 10px;
}


/** 
 * MODULE: .footer
 *
 */
 

#foot-er #footer-journal {
	/*background: #a90101;*/
 	background:#fff url("/PID/images/background-footer.jpg") left top repeat-x;
	background:#fff;
	color:#000;
	/*border-top: 1px solid #000;
	border-bottom: 1px solid #000;*/
}

#foot-er #footer-journal p.journal-name {
    font-size: 110%;
}
#foot-er #footer-copyright a {
    color:#000;
}

#foot-er #footer-copyright p a:link,
#foot-er #footer-copyright p a:visited {
    font-weight: normal;
    text-decoration: underline;
}  

/* ---------------------------------------------
Additional and extra styles added July 2006
By JDG @ NPG UK
For Functional Glycomics Gateway
----------------------------------------------*/  

/* generic styles */

img.spacer {
	border:none!important;
	margin:5px;
	padding:0;
	float:left;
	width:115px;
	height:101px; 
}

.no-background {background:transparent!important;}

#content-journalnav #content a.block:link,
#content-journalnav #content a.block:active,
#content-journalnav #content a.block:visited {
	display:block;
	margin:0.5em 0;	
	font-size:80%;
	font-weight:bold;
} 

/* featurebox styles start */

#content-journalnav #content div.featurebox h5 {
 	Margin:0.5em 0;
	padding:0;
	font-size:80%;
}	

#content-journalnav #content div.featurebox p.author {
	font-size:80%; 
	color:#666;
	margin:0;
	padding:0;
}

#content-journalnav #content div.column-right div.featurebox {
	border:0;
	text-decoration:none;	
}

/* featurebox styles end */

/* ----------------
XOXO styles
------------------*/

/* featurebox styles */

#content-journalnav #content div.featurebox .xoxo {
	margin:0;
	padding:0;
	list-style:none;
}

#content-journalnav #content div.featurebox .xoxo li {
	margin:0.5em 0;
	padding:0;
}

#content-journalnav #content div.featurebox .xoxo li ul {
	margin:0;
	padding:0 1em;
	list-style:none;
}

#content-journalnav #content div.featurebox .xoxo li ul li.doi {
	font-size:80%;
}

/* calendar styles */

#content-journalnav #content div.calendar .xoxo li ul li.even {
	background-color:#f3fafe;
}

#content-journalnav #content div.featurebox .xoxo li a.onpagenav:link,
#content-journalnav #content div.featurebox .xoxo li a.onpagenav:active,
#content-journalnav #content div.featurebox .xoxo li a.onpagenav:visited {
	margin:0;
	padding:0 0 0 7px;
	font-size:80%;
	background: url(/PID/images/arrow_blue.gif) no-repeat left center;
}

#content-journalnav #content div.featurebox .xoxo li a.onpagenav:hover {
	background: url(/PID/images/arrow_red.gif) no-repeat left center;
}

.xoxo li ul.twocol {margin:0 padding:0;}
#content-journalnav #content div.featurebox .xoxo li ul.twocol li.right {float:right; display:block; clear:right; width:49%;}
#content-journalnav #content div.featurebox .xoxo li ul.twocol li.left {float:left; display:block; clear:left; width:49%;}

/* 3 col - may not be needed

div.column-group.ratio6040x div.column-left
{
    float: left;
    width: 73.5%;
}

div.column-group.ratio6040x div.column-left p
{ margin: 20px 0 0 0;
}

div.column-group.ratio6040x div.column-right
{
    float: right;
    width: 24%;
} 

*/

/* image box */
#article #content div.image-legend {
	float:right;
	background:#fdfdfd;
	padding-bottom:0;
	border:1px solid #979797;
	margin:10px 0 10px 10px;
	width:180px !important;
	width /**/:192px;/*IE5.x pC only*/
}

#article #content div.image-legend p {
	border-top:1px solid #e7e7e7;
	margin:0 0 5px 0;
	padding:5px 5px 0 5px;
	font-size:80%;
}

#article #content div.image-legend img {
	border:0;
	display:block;
	margin:0;
	padding:0;
}

#article #content div.image-legend span {font-style:italic}

/* end image box */


/* toolbox menu styles */

.toolbox
{
    margin: 0 0 20px 0;
    background: #fff;
    padding: 0 0 10px 2px;
	list-style:none;
}

* html .extranavigation .article-navigation {
	margin-top:-20px;
}


.extranavigation .toolbox li {padding: 2px 2px;}

.toolbox a:link,
.toolbox a:visited {
	font-size:80%;
}

.toolbox a:hover {color: #044c7c;}


/* toolbox menu styles end */

/*  new HEADER styles start */

div.email-alert {float:left;}

/*  ie6 fix to make the link sit correctly */
*html div.email-alert a {line-height:2em;}

div.email-alert a:link, 
div.email-alert a:active, 
div.email-alert a:visited {
	font-size:80%; 
	color:#fff;
}

div.email-alert a:hover {color:#000;}

/*  new HEADER styles end */

/* NPG resources styles */
h2.npg-resources {
	font-weight:bold;
	font-size:80%;
	background-color:#b1062e;
	color:#fff;
	margin:0;
	padding:2px 5px 2px 5px;
}

ul.npg-resources {
	list-style-type:none;
	text-align:left;
	margin:0;
	padding:0;
	margin-bottom:20px;
}

ul.npg-resources li {
	margin:0;
	background-color:#eaeaea;
	border-bottom:solid 1px #fff;
}

ul.npg-resources a, ul.npg-resources a:visited {
	display:block;
	margin:0;
	font-size:70%;
	color:#000;
	text-decoration:none;
	padding:3px 5px 3px 5px !important;
	padding /**/:0 5px 2px 5px;/*IE5.x PC only*/
}

ul.npg-resources a:hover {
	color:#fff;
	text-decoration:none;
	background-color:#b1062e;
}
/* end NPG resources styles */

/* miles's new styles */
/*
#head-er .image-user-services-wrap .image-user-services {
	background:url(/PID/images/background-header-shadow.gif) top left repeat-y;
	padding-left:20px;
}
*/

.journal-nav h2,
.resources h2 {
	font-size:80%;
	background-color:#d2d2d7;
	margin:0;
	padding:2px 4px;
}

.journal-nav h3 {
	font-size:70%;
	background-color:#ececf1;
	margin:0;
	padding:2px 4px;
}

.journal-nav {
	background:url(/PID/images/background-nav-shadow.gif) bottom left repeat-x;
	padding-bottom:20px;
	margin-bottom:0;
}

#journalnav .xoxo {
	list-style-type:none;
	margin:0;
	padding:0;
}

#journalnav .xoxo li.resources {
	margin:0 0 20px 0;
	padding:0;
}

#journalnav .xoxo li.resources h2 {
	border:1px solid #999;
}

#journalnav .xoxo li.resources ul {
	list-style-type:none;
	margin:0;
	padding:0;
}

#journalnav .xoxo li.resources ul li {
	margin:4px 0;
}

#journalnav .xoxo li.resources ul a:link,
#journalnav .xoxo li.resources ul a:visited {
	background:url(/PID/images/icon-arrow-red.gif) 0 4px no-repeat;
	padding-left:15px;
	font-size:70%;
	display:block;
	color:#a90101;
}

#journalnav .xoxo li.resources ul a:hover {
	color:#044c7c;
	background:url(/PID/images/icon-arrow-blue.gif) 0 4px no-repeat;
}

map#main-journal-nav.journal-nav {
	margin-bottom:0;
}

/*
-------------------------------------------------------
xoxo styles
-------------------------------------------------------
*/

/* global content styles */


.xoxo {
	margin:0;
	padding:0;	
	list-style: none;
}

.xoxo li {
	margin:0;
	padding:0;	
	background:0;
}

/*
--------------------------------------------------------
Homepage styles
--------------------------------------------------------
*/

.pageheader {
	background-color:#a90101;
}

#content .pageheader {
	color:#fff;
}

#content .introduction {
	background-color:#f0f0f0;
	padding-bottom:5px;
	margin-bottom:10px;
}

#content .pathways {
	font:'trebuchet ms',helvetica,sans-serif;
	font-size:80%;
	font-weight:bold;
	color:#a90101;
	padding:0 0 10px 40px;
	margin:0 0 5px 10px;
	background:url("/PID/images/home-atom1.gif") left top no-repeat;
}

#content .interactions {
	font:'trebuchet ms',helvetica,sans-serif;
	/*font-size:110%;*/
	color:#333;
	padding:0 1em 15px 40px;
	margin:0 0 5px 10px;
	background:url("/PID/images/home-atom2.gif") left top no-repeat;
}

#content .interactions2 {
	font-size:80%;
}

#content .imported {
	font-size:80%;
	display:block;
	padding:0 0 10px 40px;
	margin:5px 0 5px 10px;
}

#content .row {
	display:block;
	margin:10px 0 5px 0;
}


.pagetitle {
	font:'trebuchet ms',helvetica,sans-serif;
	font-size:140%;
	font-weight:normal;
	color:#000;
	padding:10px 0 2px 0;
	margin:0 0 10px 0;
	background:url("/PID/images/background-dot.gif") left bottom repeat-x;
}

/* search styles */
#content .search-options .arrow,
#content .links .arrow {
	font-size:80%;
}

/*
recent pathways
*/

input:focus,
textarea:focus {
	background: #f9e6e6;
}

ul.recent-pathways {
	margin-bottom:20px;
}

ul.links {
	list-style-type:none;
	margin-left:0;
	margin-bottom:10px;
	padding-left:0;
	/*font-size:80%;*/
}

ul.links li {
	padding:2px 0;
}

ul.recent-pathways ul {
	font-weight:bold;
}

a.arrow:link,
a.arrow:visited {
	background:url("/PID/images/icon-arrow-red.gif") 0 4px no-repeat;
	padding-left:15px;
}

a.arrow:hover {
	background:url("/PID/images/icon-arrow-blue.gif") 0 4px no-repeat;
}

/*
Query database
*/

.box-1 {
	width:48%;
	float:left;
}

form.form-style {
	margin-bottom:0;
	padding-bottom:0;
}

form.form-style fieldset {
	border:none;
	margin:0;
	padding:0;
}

form.form-style fieldset legend {
	font:'trebuchet ms',helvetica,sans-serif;
	width:100%;
	font-size:140%;
	font-weight:normal;
	color:#000;
	border:none;
	margin-left:-5px;
	padding-left:0;
	background:url("/PID/images/background-dot.gif") left bottom repeat-x;
}

.form-container {
	padding:10px 0 2px 0;
	margin:0 0 10px 0;
	/*background:url("/PID/images/background-dot.gif") left top repeat-x;*/
}

.form-style fieldset label {
	display:block;
	font-size:80%;
	padding-bottom:4px;
}

.box-1 .xoxo {
	margin-top:0;
	padding-top:0;
}

.box-1 .xoxo li {
	margin:0;
	padding:0;
}

.box-1 .xoxo li ul.links {
	margin-top:0;
	padding-top:0;
}

.box-1 .xoxo li ul.links li {
	padding-bottom:4px;
}

* html .box-1 .xoxo li ul.links {
	margin-top:-2em;
}

form input.submit {
	background-color:#ccc;
	color:#a90101;
	border:1px solid #a90101;
	text-transform:uppercase;
	font-weight:bold;
	font-size:80%;
}


/*
browse database
*/

.box-2 {
	width:48%;
	float:right;
}

#content div.box-2 ul.checklist {
	margin-bottom:4px;
}

.checklist {
    border: 1px solid #ccc;
    list-style: none;
    height: 6.5em;
    overflow: auto;
    width: 15em;
}

.checklist, .checklist li { margin: 0; padding: 0; }

.checklist label {
    display: block;
    padding-left: 25px;
    text-indent: -25px;
}

.checklist label:hover { background: #777; color: #fff; }

/*
Pathways Update
*/

ul.highlights-primer {
	list-style-type:none;
	margin:0;
	padding:0;
}

ul.highlights-primer .update-images {
	padding:0 0 0 120px;
	background:url("/PID/images/img-pathwayupdate.jpg") left top no-repeat;
}

* html #content ul.highlights-primer .update-images {
	margin:10px 0 !important;
}

.pagetitle2 {
	font-size:90%;
	text-transform:uppercase;
	color:#333;
	margin-bottom:0;
	padding-bottom:0;
}

.pagetitle3 {
	font-size:80%;
	color:#333;
	margin-bottom:0;
	padding-bottom:0;
}

ul.highlights,
ul.primer,
ul.about {
	font-weight:bold;
}

/*
newsletter
*/

#extranav .pageheader {

	color:#fff;
	font-size:90%;
	margin-top:0;
	padding:2px 5px;
}

form.email-signup fieldset {
	border:1px solid #ccc;
	margin:0;
	padding:4px;
}

form.email-signup legend {
	font-size:80%;
	font-weight:bold;
	color:#333;
	margin-bottom:4px;
	border:1px solid #ccc;
	padding:2px;
}

form.email-signup label {
	font-size:80%;
}

form.email-signup fieldset fieldset {
	margin:4px 0;
}

form.email-signup fieldset fieldset legend {
	font-weight:normal;
}

/*
--------------------------------------------------
footer style
--------------------------------------------------
*/

.footer .xoxo {
	margin:0;
	padding:0;
}


.footer .xoxo li {
	margin:0;
	padding:0;
}

.footer #footer-copyright {
	margin-top:5px;
}

.footer #footer-copyright .xoxo li {
	display:inline;
}

.footer .xoxo ul {
	margin:0;
	padding:0;
}

.footer .xoxo li ul li {
	padding:2px 1em 2px 0;
	margin:0;
	list-style-type:none;
}

.footer #footer-journal .footer-constrain {
	text-align:left;
}

/*
--------------------------------------------------
Advanced search
--------------------------------------------------
*/
#form #content {
	font-size:80%;
}
/*
a.help:link,
a.help:visited {
	background:url("/PID/images/icon-help.gif") left top no-repeat;
	padding-bottom:5px;
	padding-left:25px;
}

a.help:hover {
	background:url("/PID/images/icon-help-hover.gif") left top no-repeat;
	color:#044c7c;
}

*/

#home .form-style input.smBox {
	width:13em;
}

.formstyle1 legend {
	background-color:#a90101;
	color:#fff;
	padding:4px 4px;
	font-weight:bold;
}

.formstyle1 legend.pageheader {
	font-size:120%;
	padding:2px 4px;
}

.formstyle1 fieldset {
	border:1px dotted #8d8d8d;
}

.formstyle1 .form-container {
	background-image:none;
	background-color:#f5f5f5;
	border:1px dotted #8d8d8d;
	padding:5px 10px 10px 10px;
	margin:5px;
}

.formstyle1 .form-container p {
	margin-top:0;
	padding-bottom:0;
	margin-bottom:0;
}

.formstyle1 input.smBox {
	width:17em;
}

.formstyle1 .required-fields .checklist {
    border: 1px solid #ccc;
    list-style: none;
    height: 10em;
    overflow: auto;
    width: 20em;
	background-color:#fff;
}

.formstyle1 .label1 {
	display:block;
	margin-top:10px;
}

.formstyle1 fieldset {
	margin:5px;
	padding:5px;
}

.formstyle1 fieldset .column1 {
	width:48%;
	float:left;
	margin-top:5px;
}

.formstyle1 fieldset .column2 {
	width:48%;
	float:right;
	margin-top:5px;
}

.formstyle1 fieldset.check input {
	float:left;
}

.formstyle1 fieldset.check label {
	width:14em;
	display:block;
	float:left;
}

.formstyle1 fieldset fieldset legend {
	background-color:#fff;
	color:#000;
	border:1px solid #adadad;
}

.formstyle1 span.cleardiv {
	border:1px solid white;
}

/*
evidence codes
*/

.formstyle1 .label2 {
	display:block;
	margin-top:10px;
	background-color:#f5f5f5;
	border:1px solid #999;
	padding-bottom:10px;
}

.formstyle1 .label2 fieldset {
	background-color:#fff;
	margin-top:10px;
	margin-bottom:10px;
}

.formstyle1 .label2 fieldset legend{
	background-color:#fff;
}


/*
buttons
*/

form input.reset {
	float:right;
	background-color:#fff;
	color:#a90101;
	border:1px solid #ccc;
	/*text-transform:uppercase;*/
	font-weight:bold;
	font-size:80%;
}

.formstyle1 input.submit {
	margin-top:5px;
	margin-left:5px;
	display:block;
}

.advancedsearch input.reset {
	margin-right:5px;
}

/* 
textarea styles
*/

.formstyle1.feedback fieldset {
	padding:5px 10px;
}

.formstyle1 textarea {
	width:80%;
	height:15em;
}

.formstyle1.feedback input.submit {
	margin-left:0;
}


/* 
batchquery styles
*/

.formstyle1.batch-query .checklist {
    height: 8.5em;
    width: 20em;
}

/*
--------------------------------------------------------
Figure page
--------------------------------------------------------
*/

.container-cite {
	margin:10px 0;
}


.container-cite p {
	margin:0;
	padding:0;
}

#article-related .links ul {
	margin:5px 0;
	padding:0;
}


#article-related .links ul li {
	display:inline;
	margin: 0 2em 0 0;
}

#article-related .links a.button-style:link,
#article-related .links a.button-style:visited {
	background:#c2c2c2 url("/PID/images/bg-link.gif") left top no-repeat;
	padding:2px 3px;
	border:1px solid #999;
	font-weight:bold;
	text-decoration:none;
	font-size:80%;
}

#article-related .links a.button-style:hover {
	background:#c2c2c2 url("/PID/images/bg-link-hover.gif") left top no-repeat;
	color:##044c7c;
}

/*
#article-related img {
	border:1px solid #ccc;
}
*/

/*
--------------------------------------------------------
article related: batch query results
--------------------------------------------------------
*/

#article-related h2.pagetitle {
	font-size:120%;
	background:none;
}

.red {
	color:red;
}

.blue {
	color:blue;
}

.purple {
	color:purple;
}

/* #article-related a.r-align {float:right;} */

/*
--------------------------------------------------------
curation calendar table styles
--------------------------------------------------------
*/

/* table styles */
* html #article-related table.data {
	font-size:100%;
}

#article-related table.data  {
	border-collapse:collapse;
	margin:0;
	padding:0;
	text-align:left;
	border:1px solid #999;
	width:100%;
}

#article-related table.data caption {
	font-weight:bold;
	font-size:90%;
	padding:15px 0 5px 0;
	text-align:left;
}

#article-related table.data thead {
	font-weight:bold;
}

#article-related table.data thead th {
	border-right:1px solid #999;
	border-left:1px solid #999;
	padding:0 0.5em 0.5em 0.5em;
	background:#f6f6f6;
	font-size:90%;
}

#article-related table.data thead th.colspan {
	text-align:center;
	border:1px solid #999;
	border-top:0;
}

/* column widths for search results */

#article-related table.data th.column1 {
	width:20%;
}

#article-related table.data th.column3 {
	width:20%;
}

/* end  column widths for search results */

#article-related table.data thead th.last, #article-related table.data tbody td.last, #article-related table.data tbody td.rowsep, #article-related table.data thead th.rowsep {border-bottom:1px solid #999;}

#article-related table.data tbody {
	border-top:1px solid #999;
	border-bottom:1px solid #999;
}
#article-related table.data tbody tr  {background-color:#f6f6f6;}
#article-related table.data tbody tr.odd {background-color:#fff;}
#article-related table.data tbody td {
	border-right:1px solid #999;
	padding:4px 4px;
	font-size:80%;
	vertical-align:top;
}

#article-related tr.browse-table-last {border-top:1px solid #ccc;}


/* end table styles */


/*
end curation calendar table styles
*/

/*
--------------------------------------------------------
Research highlights archive page
--------------------------------------------------------
*/

ul.xoxo.research {
	margin:0;
	padding:0;
}

ul.xoxo.research li {
	list-style-type:none;
	margin:0;
	padding:0;
}

ul.xoxo.research li ul,
ul.xoxo.research li ol {
	margin:0;
	padding:0;
}

ul.research img.highlight-image {
	float:right;
	margin-left:20px;
}

p.cite {
	font-size:80%;
}

.articletitle {
	font-size:100%;
	margin-top:0;
}

ul.xoxo.research ul.highlight li {
	background: url(/PID/images/background-dot.gif) top left repeat-x;
	padding-top:1em;
}

ul.xoxo.research ul.highlight li.first {
	background:none;
	padding-top:0;
}

/* archive */

ul.xoxo.research ol.month li {
	display:inline;
	padding-right:0.5em;
	margin-right:0.5em;
	border-right:1px solid #eaeaea;
}

/*
---------------------------------------------------------------
error
---------------------------------------------------------------
*/

#content .error {
	background-color:#fdd4d4;
}

#content .errortext {
	font-weight:bold;
	color:#a90101;
}

/*
---------------------------------------------------------------
Advanced search
---------------------------------------------------------------
*/

#content .searchbutton {
	background-color:#990000; 
	/*margin-top: 1em; */
	color:#fff;
}


/*
-------------------------------------------------------------
Homepage
-------------------------------------------------------------
*/

.box-1 fieldset fieldset legend {
	font-face:verdana, sans-serif;
	font-size:80%;
}

.box-1 fieldset fieldset label {
	display:inline;
}

.box-1 fieldset fieldset .label1 {
	display:block;
}

/*
-------------------------------------------------------------
search results
-------------------------------------------------------------
*/

.warning {
	color:red;
	font-size:120%;
}

/*
-------------------------------------------------------------
help boxes normal
-------------------------------------------------------------
*/

div.helpbox {
	/*background-color:#c03;*/
	color:#fff;
	/*border:1px solid #a90101;*/
	width:40%;
	float:right;
	margin-top:-2em;
	padding:2px;
}

#home div.helpbox {
	margin-top:-1.5em;
	width:60%;
}

div.helpbox div {
	background-color:#c03;
	border:1px solid #a90101;
}

.helpbox a.help:link,
.helpbox a.help:visited {
	background:#a90101 url("/PID/images/help-down.gif") left top no-repeat;
	padding:2px 5px  2px 30px;
	color:#fff;
}

#home .helpbox a.help:link,
.helpbox a.help:visited {
	font-size:80%;
}

.helpbox a.help:hover {
	background:#000 url("/PID/images/help-down.gif") left top no-repeat;
	color:#fff;
}

.helpbox a.help.toggled-on:link,
.helpbox a.help.toggled-on:visited {
	background:#a90101 url("/PID/images/help-up.gif") left top no-repeat;
	padding:2px 5px  2px 30px;
	display:block;
	color:#fff;
}

.helpbox a.help.toggled-on:hover {
	background:#000 url("/PID/images/help-up.gif") left top no-repeat;
	color:#fff;
}

#content .helpbox .title {
	color:#fff;
	padding:2px 5px;
	margin:4px 0 0 0;
	font-size:90%;
}

.helpbox a:link,
.helpbox a:visited {
	color:#fff;
}

#article-related .helpbox a.help:link,
#article-related .helpbox a.help:visited {
	font-size:80%;
}

.helpbox a:hover {
	color:#eaeaea;
}

.helpbox p {
	padding:2px 5px;
}


/*
---------------------------------------------------------------
Search results key
---------------------------------------------------------------
*/

ul.key {
	font-size:80%;
	margin:0;
	padding:0;
}

ul.key li {
	list-style-type:none;
	margin:0;
	padding:0;
	border:1px solid #e7e7e7;
	padding:5px;
}

ul.key li ul {
	margin:0;
	padding:0;
}

ul.key li ul li {
	margin:0;
	padding:0;
	border:0;
	width:99%
}

ul.key .title {
	font-size:110%;
	margin:4px 0;
	padding:0;
}

#content ul.key img.process {
	border:0;
}

ul.key .edge span.description {
	display:block;
}

/* li details */

ul.key li.process {
	float:left;
	width:48%;
}

/* li.edge */

ul.key li.edge {
	float:right;
	width:48%;
	background:url(/PID/images/edge-types1.gif) 80% bottom no-repeat;
}

ul.key li.edge ul {
	position:relative;
	min-height:17ex;
}


ul.key li.edge ul li {
	position:absolute;
	width:40%;
}

ul.key li.edge li.input-biomolecule {
	top:0;
	left:70px;
	width:65%;
	text-align:center;
}

ul.key li.edge li.inhibitor {
	top:45px;
	left:0;
	text-align:left;
}

ul.key li.edge li.agent {
	top:45px;
	right:0;
	text-align:right;
}

ul.key li.edge li.output-biomolecule {
	top:85px;
	left:70px;
	width:65%;
	text-align:center;
}


/* ie specific styles */
* html ul.key li.edge ul {
	height:21ex;
}

*:first-child+html ul.key li.edge ul {
	min-height:21ex;
}

#content .cite-doi {
	font-style:italic
}

ul.key li.common-locations {
	float:left;
	width:48%;
	margin-top:10px;
}

ul.key li.other-notations {
	margin-top:10px;
	float:right;
	width:48%;
}

ul.key li.other-notations table.data {
	font-size:110%;
}

ul.key li.other-notations table.data caption {
	font-size:110%;
	font-weight:bold;
	text-align:left;
	margin-bottom:1em;
}

/* new styles */


#content ul.links li a.jumplinks:link,
#content ul.links li a.jumplinks:visited {
	color:#c03;
	text-decoration:none;
	padding-left:10px;
	background:url(/PID/images/icon-arrow-red-down.gif) no-repeat left center;
	border:none;
}

#content ul.links li a.jumplinks:hover {
	text-decoration:underline;
}

#content ul.download {
margin-left:0;
padding-left:0;
}

#content ul.download li {
	list-style-type:none;
	margin-left:0;
	padding-left:0;
	font-size:80%;
}

#content ul.download li a:link,
#content ul.download li a:visited {
	color:#c03;
	text-decoration:none;
	padding-left:15px;
	background:url(/PID/images/icon-arrow-red.gif) no-repeat left center;
	border:none;
}

#content ul.download li a:hover {text-decoration:underline;}

/* new styles 16.11 */

/* article related */

#article-related #content .note {
	font-size:100%;
}

#article-related #content .container-image-text h3 {
	font-size:100%;
}

#article-related #content p,
#article-related #content a.full {
	font-size:80%;
}

#article-related #content a.back-to-article:link,
#article-related #content a.back-to-article:visited {
	background-color:#ccc;
	color:#a90101;
	border:1px solid #a90101;
	text-transform:uppercase;
	font-weight:bold;
	font-size:80%;
	padding:2px 4px;
	margin-top:10px;
	text-decoration:none;
}

#article-related #content a.back-to-article:hover {
	background-color:#a90101;
	color:#fff;
}

/* new link style */

#article-related #content ul.links li a.arrow:link,
#article-related #content ul.links li a.arrow:visited {
	color:#c03;
	text-decoration:none;
	padding-left:10px;
	background:url(/PID/images/icon-arrow-red.gif) no-repeat left center;
	border:none;
}

#article-related #content ul.links li a.arrow:hover {
	text-decoration:underline;
}

#article-related #content ul.links li ul.links {
	margin-left:10px;
}

#article-related #content ul.links li ul.links li {
	display:block;
	font-size:100%;
}

#article-related #content ul.norm,
#article #content ul.norm {
	font-size:80%;
}

/* blockquote styles */

/* long quote */

#article #content div blockquote.pullquote {
	font-size:100%;
	margin:1em 0 0 0;
	padding:0 10% 0 10%;
	/*border-top:1px solid #e7e7e7;
	border-bottom:1px solid #e7e7e7;*/
	text-align:center;
}

#article #content div blockquote.pullquote img {
	border:none;
}

/* end long quote */

/* blockquote */

#article #content blockquote img.quoteleft {
	width:12px;
	height:10px;
	margin-right:5px;
	border:0;
}

#article #content blockquote img.quoteright {
	width:12px;
	height:10px;
	margin-left:5px;
	border:0;
}

#article #content blockquote.full {
	background:url(/PID/images/dots_vertical.gif) top left repeat-y;
	padding-left:10px;
	margin-top:1em;
	margin-left:15px;
}

#article #content blockquote.full p {margin:0}

#article #content blockquote.full p.quote-source {font-weight:bold;}

#article #content blockquote.box {
	border:1px solid #e7e7e7;
	margin:0 0 10px 10px;
	float:right;
	width:180px !important;
	width /**/:192px;/*IE5.x pC only*/
}

/* article image styles */

#article .figure-table {
	border:1px solid #eaeaea;
	padding:0 0 10px 0;
}

#article .figure-table img {
	float:left;
	margin-left:10px;
	width: 125px;
}

#article .figure-table p {
	margin-left:165px;
	padding-left:0;
}

#article .figure-table ul.norm {
	margin-left:180px;
	padding-left:0;
	
}

#article .figure-table h5.norm {
	background-color:#efefef;
	margin:0 0 10px 0;
	padding:2px 5px;
}

.introduction .title {
	font-size:120%;
	padding-left:10px;
	padding-right:10px;
}

.introduction .tagline {
	font-size:100%;
	padding-left:10px;
	padding-right:10px;
}

#content .lineblock {
	display:block;
}

.js-enabled .helpbox .description {display:none;}
.js-enabled .helpbox .description.on {display:block;}

/* search results */
.pagetitle .searchterm {
	color:#07039d;
}

#content .liststyle1 {
	margin:0;
	padding:0;
}

#content .liststyle1 li {
	margin:0;
	padding:0;
}

#content .jumplinks {
	margin:0;
	padding:0;
}
#content .jumplinks li {
	padding:5px 5px 5px 15px;
	list-style-type:none;
}

#content .jumplinks a {
	color:#c03;
	font-size:80%;
	text-decoration:none;
	padding-left:10px;
	background:url(/PID/images/icon-arrow-red-down.gif) no-repeat left center;
}

#content .jumplinks a:hover {text-decoration:underline;}

/* pathway page changes */

#article-related .title {
	font-weight:bold;
}
#article-related .citation {
	margin:0;
	font-size:80%;
	line-height:1.5;
}

#article-related .feedback {
	margin:10px 0;
	font-size:80%;
	line-height:1.5;
}

#article-related ul.viewing-option {
	margin-bottom:10px;
}

#article-related .viewing-option li {
	padding:5px 0;
}

#article-related .viewing-option ul.links {
	display:inline;
}

#article-related ul.viewing-option ul.links li {
	display:inline;
	margin-right:10px;
}

#article-related.fullstretch div.helpbox {
	float:none;
	margin-top:0;
	display:inline;
}

/* stretch image to full page */

#article-related.fullstretch #head-er .accessibility-login, 
#article-related.fullstretch #head-er .image-user-services, 
#article-related.fullstretch #head-er .publications-search, 
#article-related.fullstretch div.footer-constrain {
	margin:0;
	max-width:100%;
}

#article-related.fullstretch #content {
	padding:10px;
}

/* key constrain \*/
#key-constrain {
	clear:both;
	padding:0 1%;
}

#key-constrain .key-constrain {
	max-width:930px;
	text-align:left;
}

/* search results styles */
.pagetitle .result {display:block; margin-top:5px}
.pagetitle .search-result-1 {color:#020b82}
.pagetitle .search-result-2 {color:#028211}

/* table help styles */

table.data div.helpbox {
	float:none;
	margin-top:0;
	text-align:center;
	width:100%;
}

table.data div.helpbox div.description {
	text-align:left;
}

/* USER GUIDE */

#article-related.userguide h2.pagetitle {
	background:transparent url(/PID/images/background-dot.gif) repeat-x scroll left bottom;
	font-size:80%;
	font-weight:bold;
	margin: 20px 0;
	padding:10px 0 2px;
}

#article-related.userguide h3.pagetitle-installing {
	background:transparent url(/PID/images/background-dot.gif) repeat-x scroll left bottom;
	font-size:100%;
	font-weight:normal;
	margin: 20px 0;
	padding:10px 0 2px;
	font-style: italic;
	font-size:80%;
	
}

#article-related.userguide h3.pagetitle {
	background:none;
	font-size:80%;
	font-weight:bold;

}

#article-related.userguide h4.userguide {
	font-weight: normal;
	font-size:80%;
}


#article-related.userguide h4.pagetitle {
	font-size:80%;
	font-weight: bold;
}
/* search results */

#content.search-results h3 {
	font-size: 80%;
}


/*
------------------------------------------------------------------------------
browse categories styles - edited feb 2, 2010 CM
------------------------------------------------------------------------------
*/

/* 

span.categ {
	font-size: 110%; 
	position:relative; 
	top:-3px; 
	margin-left: 1px;
	font-weight: bold; 
	color: #222;
}

a.pathway { position:relative; top:-4px; margin-left: 1px;}

span.top-node {font-size: 130%; color:#000; }

img {margin: 5px 0 0 0;}

span.exp-col {
	font-size: 130%;
}

*/
		span.categ {
			font-size: 80%; 
			position:relative; 
			top:-2px; 
			margin-left: 1px;
			font-weight: bold; 
			color: #333333;
		}
		
		a.pathway { 
			position:relative; top:-3px;
			margin-left: 1px;
			font-size: 80%; 
		}
		
		
		span.top-node {
			font-size: 90%; 
			color:#333333; 
		}
		
		img { margin: 7px 0 0 0; }
		
		span.exp-col {
			font-size: 90%;
			color: #c00;
		}

a.copyright:link {color:#000000; text-decoration:none;}      
a.copyright:visited {color:#000000; text-decoration:none;}  
a.copyright:hover {color:#000000; text-decoration:underline;}  
a.copyright:active {color:#000000; text-decoration:none;} 
