# Supplementary material for: A simple knowledge-based mining method for exploring hidden key molecules in a human biomolecular network
Source: BMC Syst Biol. 2012 Sep 15;6:124. doi: 10.1186/1752-0509-6-124 (PMC3740779; doi:10.1186/1752-0509-6-124)
Supplement: Additional file 5 — The NetHiKe results of the weighted NRG2. The sheet named “NRG2_weighted_2.0” is the NetHiKe result of the input with the NRG2 weight set to 2.0, and “NRG2_weighted_20.0” is the result with the NRG2 weight set to 20.0. The genes with p-values less than 0.05 are listed. (http://www.microsoft.com/download/en/details.aspx?id=10). [file 1752-0509-6-124-S5.xlsx]

## Sheet: NRG2_weighted_2.0
cpath_id	symbol	degree	nlBC	is_in_input	simulated p-value
14516	EGFR	129	0.245236	no	5.00626e-05
13978	ERBB4	19	0.0430676	no	0.000931388
15302	ERBB3	13	0.0478394	no	0.00102987
4091	JUN	90	0.0842196	yes	0.00131993
103575	TCF3	24	0.0426258	no	0.00146
134	CREBBP	124	0.0903285	no	0.00222728
15672	EP300	146	0.102376	no	0.00300722
150340	FOXO4	9	0.0041618	no	0.0040937
15798	ERBB2	33	0.0291143	no	0.00647531
140540	CABIN1	8	0.0365934	no	0.00676027
101879	CDC25A	18	0.0147676	no	0.00743719
101740	MEF2D	11	0.00556558	yes	0.00958466
988	CEBPB	34	0.0256243	no	0.0116448
118615	MYBL2	13	0.0440925	no	0.0123506
4009	ID2	17	0.0311298	no	0.0125353
139382	BAG1	13	0.00855412	no	0.0157356
103317	TFDP2	4	0.0039041	no	0.0165746
64391	SP1	59	0.027967	no	0.0190667
147248	HCFC1	26	0.0344652	no	0.0227134
14354	E2F4	21	0.00524463	yes	0.0232908
49714	RB1	92	0.0599382	no	0.02354
87944	RYBP	13	0.015084	no	0.0270773
77191	USP7	42	0.0597426	no	0.0271253
65333	SRF	26	0.0422302	no	0.0272275
50889	RBL2	25	0.00657526	no	0.0339987
64552	STAT1	50	0.0251945	yes	0.0353068
15732	E2F1	45	0.0275083	yes	0.0366795
104684	TFDP1	14	0.00900162	no	0.0380011
49583	RING1	37	0.0077023	no	0.0471639
52394	YWHAQ	63	0.0190556	no	0.0493504

## Sheet: NRG2_weighted_20.0
cpath_id	symbol	degree	nlBC	is_in_input	simulated p-value
13978	ERBB4	19	0.187358	no	0.00103691
15302	ERBB3	13	0.218235	no	0.00213904
14516	EGFR	129	0.214512	no	0.00325439
103575	TCF3	24	0.0368851	no	0.00364496
15798	ERBB2	33	0.0483987	no	0.00659696
4091	JUN	90	0.0702785	yes	0.00837946
140540	CABIN1	8	0.0331984	no	0.00849708
118615	MYBL2	13	0.039647	no	0.00863931
32635	CSK	36	0.0169577	no	0.00894646
101879	CDC25A	18	0.0137122	no	0.0108554
94381	PIK3R2	25	0.00358771	no	0.0128451
15672	EP300	146	0.101908	no	0.0131302
134	CREBBP	124	0.0719696	no	0.0143211
988	CEBPB	34	0.0196344	no	0.0156114
4161	JAK2	73	0.0492059	no	0.0159577
150340	FOXO4	9	0.00272118	no	0.0170126
64604	STAT5B	20	0.00786508	yes	0.0188321
103317	TFDP2	4	0.00390484	no	0.0190909
4009	ID2	17	0.0232956	no	0.0192657
101740	MEF2D	11	0.00363903	yes	0.0221356
49583	RING1	37	0.00999405	no	0.0250045
77191	USP7	42	0.0498798	no	0.0279285
65333	SRF	26	0.0372907	no	0.0285664
139382	BAG1	13	0.00559308	no	0.030283
87944	RYBP	13	0.00986265	no	0.0307203
94319	PIK3R3	11	0.00473532	no	0.0318709
14354	E2F4	21	0.00376722	yes	0.0341778
147248	HCFC1	26	0.0261407	no	0.0358981
49714	RB1	92	0.0476038	no	0.038
64391	SP1	59	0.0182861	no	0.0391081
103065	MAPKAPK2	15	0.0060591	no	0.0435437
104684	TFDP1	14	0.00588567	no	0.0443781
15732	E2F1	45	0.0193383	yes	0.0445293
71423	YAP1	11	0.00605344	no	0.0450233
139997	BRCA1	41	0.0157825	no	0.045136
4981	ITCH	39	0.0349338	no	0.0479457
52394	YWHAQ	63	0.0209588	no	0.0482716
139478	BNIP2	6	0.00353368	no	0.049923
