# Supplementary material for: A simple knowledge-based mining method for exploring hidden key molecules in a human biomolecular network
Source: BMC Syst Biol. 2012 Sep 15;6:124. doi: 10.1186/1752-0509-6-124 (PMC3740779; doi:10.1186/1752-0509-6-124)
Supplement: Additional file 7 — The comparison of the GBM analysis results between NetHiKe and Hubba. The sheet named “NetHiKe and Hubba results” contains the top 16 genes that were p<0.01 in the NetHiKe analysis and the same number of top-ranked genes from the various Hubba methods. There are no overlapping genes between the NetHiKe results and the Hubba results. However, there are several overlapping genes among the various Hubba methods. The second sheet, named “GBM_expression_1.2_ov40p,” contains the downloaded data from the TCA website to clarify the differentially expressed genes in the GBM analysis. (http://www.microsoft.com/download/en/details.aspx?id=10). [file 1752-0509-6-124-S7.xlsx]

## Sheet: NetHiKe and Hubba results
NetHike	degree		Hubba(Degree)	degree	Hubba(BottleNeck)	degree	Hubba(EPC)	degree	Hubba(MNC)	degree	Hubba(DMNC)	degree	Hubba(Betweenness)	degree
PTK2	20		161596	205	161596	205	175868	257	175868	257	GCN1L1	61	175868	257
BCAR1	17		175868	257	TP53	132	HSP90AA1	166	HSP90AA1	166	FRS2	16	161596	205
CD36	11		HSP90AA1	166	UBQLN4	125	PRKDC	112	161596	205	SRSF2	64	TP53	132
PIK3CB	10		SRC	134	HSP90AA1	166	161596	205	SRC	134	HNRNPH1	79	HSP90AA1	166
MAP2	6		EP300	146	SRC	134	HNRNPC	143	PRKDC	112	CSE1L	55	EP300	146
DHFR	4		TP53	132	175868	257	POLR2E	144	EP300	146	PRPF6	87	SRC	134
VAV3	11		EGFR	129	RAC1	103	HSPA8	111	SHC1	110	PSMD13	46	UBQLN4	125
ITGB3	37		HSPA8	111	CDC42	96	ACTB	159	EGFR	129	COPB1	57	CTNNB1	119
SP3	9		PRKDC	112	EP300	146	SRC	134	HSPA8	111	SRSF1	105	EGFR	129
TXN	8		SHC1	110	YWHAG	183	EGFR	129	ACTB	159	LIMS1	41	YWHAG	183
DAP3	8		YWHAG	183	VIM	101	TUBA4A	124	POLR2E	144	DNAJA1	31	RAC1	103
RUNX2	22		FYN	105	APC	97	TUBB	99	PIK3R1	102	DDX47	33	HSPA8	111
NR2F1	8		PIK3R1	102	PIK3R1	102	RUVBL2	101	YWHAG	183	PTBP1	104	ITGB1	71
PXN	45		POLR2E	144	EEF1A1	176	PCBP2	102	HNRNPC	143	RBM10	34	FYN	105
RPS27L	9		CTNNB1	119	SHC1	110	YWHAZ	139	TP53	132	KIAA1267	18	PRKDC	112
PTPN1	33		EEF1A1	176	YWHAB	112	HNRNPA2B1	120	RUVBL2	101	EPOR	27	SHC1	110
average	16.125			145.688		140.312		140.312		145.875		53.625		138
This background color means differencially expressed genes in TCGA GBM data
In the Hubba results, the number in the gene name column means Pathway Commons ID. This is because the molecules have no gene name.

## Sheet: GBM_expression_1.2_ov40p
Gene	Total - AgilentG4502A_07 log2 tumor/normal ratio	Affected - AgilentG4502A_07 log2 tumor/normal ratio	Ratio - AgilentG4502A_07 log2 tumor/normal ratio	Chromosome	Start	Stop
A2BP1	424	418	0.986	16	6009132	7703341
AACS	424	357	0.842	12	124115877	124193824
AASS	424	330	0.778	7	121500835	121571580
AATK	424	292	0.689	17	76705690	76754467
ABCA1	424	382	0.901	9	106583104	106730257
ABCA2	424	235	0.554	9	139021506	139043195
ABCA5	424	280	0.66	17	64752170	64834918
ABCB7	424	280	0.66	X	74189829	74292857
ABCC12	424	412	0.972	16	46674384	46738182
ABCC3	424	371	0.875	17	46067216	46124061
ABCC8	424	334	0.788	11	17371007	17455025
ABCD2	424	176	0.415	12	38231288	38300110
ABCG4	424	354	0.835	11	118524959	118538582
ABCG5	424	173	0.408	2	43893114	43919462
ABHD12B	424	337	0.795	14	50408627	50441438
ABHD14A	424	244	0.575	3	51984081	51990255
ABHD4	424	219	0.517	14	22136986	22151105
ABHD5	424	230	0.542	3	43707378	43739221
ABHD6	424	194	0.458	3	58198298	58255501
ABHD8	424	273	0.644	19	17263939	17275282
ABI3BP	424	204	0.481	3	101950868	102195024
ABLIM2	424	404	0.953	4	8017936	8211459
ABLIM3	424	196	0.462	5	148501246	148620192
ABR	424	402	0.948	17	853508	1037366
ABT1	424	172	0.406	6	26705158	26708256
ACCN1	424	404	0.953	17	28364218	29507938
ACCN2	424	189	0.446	12	48737753	48763661
ACOT4	424	349	0.823	14	73128162	73132223
ACOT7	424	413	0.974	1	6246918	6376413
ACOX2	424	175	0.413	3	58465903	58497969
ACP5	424	221	0.521	19	11546474	11550801
ACRC	424	260	0.613	X	70714598	70750158
ACRV1	424	290	0.684	11	125047438	125056152
ACSBG1	424	237	0.559	15	76250241	76313954
ACSL6	424	283	0.667	5	131317050	131375248
ACSM3	424	187	0.441	16	20682812	20715980
ACSS3	424	310	0.731	12	79995939	80173713
ACTA1	424	389	0.917	1	227633615	227636466
ACTA2	424	172	0.406	10	90684812	90741127
ACTB	424	174	0.41	7	5533304	5536758
ACTG2	424	170	0.401	2	73973600	74000288
ACTL6A	424	409	0.965	3	180763401	180788887
ACTL6B	424	346	0.816	7	100078661	100092020
ACTN2	424	373	0.88	1	234916392	234994181
ACTR3B	424	408	0.962	7	152087783	152183396
ACTR3C	424	388	0.915	7	149575234	149651691
ACVR1C	424	410	0.967	2	158091524	158193645
ACY3	424	261	0.616	11	67166601	67174706
ACYP1	424	232	0.547	14	74589680	74600489
ADAD2	424	414	0.976	16	82782223	82788273
ADAM11	424	421	0.993	17	40192093	40214740
ADAM12	424	314	0.741	10	127692894	128067117
ADAM17	424	175	0.413	2	9546861	9613368
ADAM23	424	188	0.443	2	207016612	207190924
ADAM8	424	201	0.474	10	134925911	134940397
ADAM9	424	274	0.646	8	38973661	39081936
ADAMDEC1	424	325	0.767	8	24297742	24319471
ADAMTS19	424	338	0.797	5	128824001	129102275
ADAMTS5	424	224	0.528	21	27212102	27261310
ADAMTS6	424	304	0.717	5	64480318	64813460
ADAMTS8	424	328	0.774	11	129780027	129803749
ADAMTS9	424	282	0.665	3	64476370	64648405
ADAMTSL3	424	209	0.493	15	82113841	82499597
ADAMTSL4	424	222	0.524	1	148788521	148800036
ADAP1	424	405	0.955	7	904062	960815
ADARB1	424	282	0.665	21	45318920	45470906
ADARB2	424	325	0.767	10	1218072	1769718
ADCY2	424	318	0.75	5	7449342	7883194
ADCY5	424	265	0.625	3	124486088	124650082
ADCYAP1	424	411	0.969	18	894943	902173
ADD3	424	191	0.45	10	111755715	111885313
ADH4	424	258	0.608	4	100263855	100284472
ADHFE1	424	218	0.514	8	67507271	67543598
ADM	424	303	0.715	11	10283217	10285499
ADPRHL1	424	357	0.842	13	113124260	113155840
ADRA1B	424	405	0.955	5	159276317	159332595
ADRA2A	424	370	0.873	10	112826779	112830652
ADRA2C	424	414	0.976	4	3738093	3740051
ADRB1	424	373	0.88	10	115793795	115796657
ADRBK2	424	273	0.644	22	24290860	24455258
AEBP1	424	302	0.712	7	44110484	44120684
AEN	424	276	0.651	15	86965530	86976516
AFAP1L1	424	268	0.632	5	148631593	148701558
AFF2	424	396	0.934	X	147389830	147889898
AGA	424	212	0.5	4	178588917	178600585
AGAP2	424	344	0.811	12	56405260	56422207
AGBL2	424	266	0.627	11	47637718	47692878
AGMAT	424	241	0.568	1	15771738	15784192
AGPAT4	424	173	0.408	6	161471046	161615097
AGR3	424	187	0.441	7	16865554	16888138
AGTPBP1	424	354	0.835	9	87351273	87546764
AGXT2L1	424	392	0.925	4	109882652	109903684
AHNAK2	424	230	0.542	14	104474635	104515739
AHR	424	230	0.542	7	17304800	17352300
AIF1	424	202	0.476	6	31690972	31692777
AIFM3	424	388	0.915	22	19649417	19665649
AIM1	424	246	0.58	6	107066422	107125027
AIM2	424	178	0.42	1	157298898	157313271
AJAP1	424	315	0.743	1	4614964	4743711
AK2	424	320	0.755	1	33246172	33275079
AK5	424	423	0.998	1	77520329	77798242
AK7	424	179	0.422	14	95928200	96024865
AKAP11	424	403	0.95	13	41744288	41795402
AKAP14	424	302	0.712	X	118913963	118938707
AKAP5	424	423	0.998	14	64001969	64010974
AKAP6	424	372	0.877	14	31868229	32372019
AKD1	424	249	0.587	6	109920751	110119108
AKR1C1	424	339	0.8	10	4995453	5010158
AKR1C3	424	214	0.505	10	5126567	5139878
AKT3	424	293	0.691	1	241718157	242073176
AKTIP	424	179	0.422	16	52082692	52094671
ALAS2	424	187	0.441	X	55052213	55074222
ALDH1A1	424	235	0.554	9	74705406	74757789
ALDH1A3	424	265	0.625	15	99237531	99274353
ALDH1L1	424	174	0.41	3	127305097	127382175
ALDH2	424	250	0.59	12	110688728	110732167
ALDOC	424	315	0.743	17	23924259	23928078
ALG6	424	272	0.642	1	63605848	63676820
ALK	424	172	0.406	2	29269143	29997936
ALOX5AP	424	262	0.618	13	30207668	30236556
ALPK1	424	235	0.554	4	113437947	113583213
ALPK2	424	205	0.483	18	54299461	54447169
AMIGO2	424	204	0.481	12	45755757	45760001
AMN1	424	376	0.887	12	31715337	31773375
AMOTL2	424	182	0.429	3	135556879	135576096
AMPH	424	409	0.965	7	38389829	38637545
AMZ1	424	354	0.835	7	2685688	2721595
ANG	424	287	0.677	14	20222175	20232183
ANGPT2	424	313	0.738	8	6344580	6408192
ANGPTL2	424	340	0.802	9	128889448	128924865
ANGPTL4	424	220	0.519	19	8335010	8345257
ANK1	424	189	0.446	8	41629900	41873437
ANK3	424	411	0.969	10	61458164	61819494
ANKRD22	424	226	0.533	10	90569638	90601712
ANKRD24	424	343	0.809	19	4134350	4175811
ANKRD29	424	349	0.823	18	19433975	19496847
ANKRD34A	424	422	0.995	1	144181864	144187004
ANKRD39	424	185	0.436	2	96877450	96887483
ANKRD43	424	414	0.976	5	132176931	132180388
ANKRD46	424	262	0.618	8	101602175	101641188
ANKRD55	424	351	0.828	5	55431263	55564943
ANKRD9	424	286	0.675	14	102042950	102045881
ANKS1B	424	397	0.936	12	97653201	98902563
ANO2	424	199	0.469	12	5542077	5925659
ANO3	424	424	1	11	26310253	26641412
ANO4	424	397	0.936	12	99712504	100046550
ANO6	424	340	0.802	12	43896036	44120454
ANTXR1	424	238	0.561	2	69093779	69329961
ANTXR2	424	243	0.573	4	81041796	81213501
ANXA1	424	374	0.882	9	74956600	74975127
ANXA11	424	338	0.797	10	81904859	81955308
ANXA2	424	356	0.84	15	58426641	58477477
ANXA3	424	371	0.875	4	79691765	79750629
ANXA5	424	390	0.92	4	122808601	122837597
AP1S1	424	215	0.507	7	100584405	100591277
AP2A2	424	257	0.606	11	915840	1002240
AP3B2	424	359	0.847	15	81125087	81175689
AP3M2	424	401	0.946	8	42129620	42147858
AP4S1	424	194	0.458	14	30564433	30632389
APAF1	424	257	0.606	12	97563208	97653342
APBA1	424	280	0.66	9	71232268	71477095
APBA2	424	178	0.42	15	27001131	27197808
APBB1	424	316	0.745	11	6372930	6397220
APBB3	424	210	0.495	5	139918036	139924373
APC	424	240	0.566	5	112071116	112209835
APH1A	424	183	0.432	1	148504422	148508156
APH1B	424	210	0.495	15	61356801	61388377
APLN	424	184	0.434	X	128607005	128616595
APLP1	424	268	0.632	19	41051240	41062539
APOB48R	424	277	0.653	16	28413493	28417783
APOBEC3B	424	369	0.87	22	37708350	37718729
APOBEC3C	424	305	0.719	22	37740210	37744771
APOBEC3F	424	300	0.708	22	37766618	37781921
APOBEC3G	424	242	0.571	22	37802970	37813693
APOBEC3H	424	247	0.583	22	37823174	37830016
APOC1	424	367	0.866	19	50109760	50114446
APOD	424	207	0.488	3	196776861	196792365
APP	424	221	0.521	21	26174732	26465009
AQP1	424	341	0.804	7	30917992	30931656
AQP11	424	218	0.514	11	76978327	76998341
AQP3	424	251	0.592	9	33431159	33437590
AQP9	424	220	0.519	15	56217699	56265402
AR	424	309	0.729	X	66680598	66860844
ARAP3	424	244	0.575	5	141013151	141041984
ARF3	424	269	0.634	12	47616258	47637519
ARHGAP11A	424	318	0.75	15	30694982	30719160
ARHGAP15	424	265	0.625	2	143603368	144242391
ARHGAP18	424	310	0.731	6	129939932	130073063
ARHGAP20	424	258	0.608	11	109952975	110088661
ARHGAP30	424	281	0.663	1	159283355	159306384
ARHGDIB	424	251	0.592	12	14986216	15005829
ARHGDIG	424	417	0.983	16	270606	273004
ARHGEF4	424	295	0.696	2	131390693	131521306
ARHGEF6	424	253	0.597	X	135575376	135691169
ARHGEF7	424	364	0.858	13	110565624	110756082
ARHGEF9	424	199	0.469	X	62771572	62891756
ARL11	424	192	0.453	13	49100624	49105732
ARL3	424	229	0.54	10	104423477	104464180
ARL6	424	211	0.498	3	98966284	99000063
ARL6IP6	424	371	0.875	2	153282668	153326014
ARMC3	424	304	0.717	10	23256959	23366520
ARMC4	424	253	0.597	10	28141102	28327983
ARMCX6	424	223	0.526	X	100756763	100759647
ARNT2	424	304	0.717	15	78483746	78677332
ARPC1B	424	268	0.632	7	98810264	98830340
ARPC5L	424	176	0.415	9	126671304	126679517
ARPM1	424	280	0.66	3	170967406	170970377
ARPP-21	424	419	0.988	3	35658852	35810992
ARPP19	424	356	0.84	15	50626723	50648505
ARRDC2	424	199	0.469	19	17972943	17985911
ARRDC4	424	205	0.483	15	96304936	96318072
ARSJ	424	289	0.682	4	115040888	115120327
ART3	424	260	0.613	4	77151360	77252979
ASB2	424	372	0.877	14	93470265	93493520
ASB5	424	178	0.42	4	177371821	177427269
ASCL1	424	267	0.63	12	101875581	101878424
ASF1B	424	174	0.41	19	14091320	14108440
ASPA	424	295	0.696	17	3324153	3349450
ASPHD1	424	416	0.981	16	29819647	29824878
ASPHD2	424	224	0.528	22	25155279	25170978
ASPM	424	387	0.913	1	195319879	195382447
ASPN	424	198	0.467	9	94258309	94284609
ASRGL1	424	180	0.425	11	61861349	61917463
ASXL3	424	215	0.507	18	29412538	29581397
ATAD5	424	177	0.417	17	26183148	26246421
ATCAY	424	240	0.566	19	3831617	3879080
ATF3	424	208	0.491	1	210805319	210860739
ATF7IP2	424	387	0.913	16	10430225	10484996
ATL1	424	407	0.96	14	50069549	50169534
ATL2	424	189	0.446	2	38375534	38457936
ATOH7	424	410	0.967	10	69660387	69661861
ATP1A2	424	269	0.634	1	158352143	158379996
ATP1A3	424	187	0.441	19	47162573	47190222
ATP1B1	424	396	0.934	1	167342570	167368584
ATP2A2	424	227	0.535	12	109203414	109273280
ATP2B1	424	272	0.642	12	88505956	88573975
ATP2B2	424	399	0.941	3	10340706	10522268
ATP2B3	424	410	0.967	X	152454773	152501581
ATP2C2	424	325	0.767	16	82959633	83055294
ATP4A	424	252	0.594	19	40732934	40746400
ATP6V0A1	424	420	0.991	17	37864387	37928123
ATP6V0A2	424	315	0.743	12	122762817	122812252
ATP6V0A4	424	269	0.634	7	138041578	138133481
ATP6V0C	424	350	0.825	16	2503953	2510220
ATP6V0D1	424	227	0.535	16	66029417	66072590
ATP6V0E1	424	280	0.66	5	172343368	172394506
ATP6V1A	424	419	0.988	3	114948597	115013593
ATP6V1B2	424	412	0.972	8	20098983	20123487
ATP6V1C1	424	291	0.686	8	104102423	104154461
ATP6V1D	424	219	0.517	14	66874341	66896344
ATP6V1E1	424	318	0.75	22	16454902	16491588
ATP6V1G2	424	406	0.958	6	31620218	31622606
ATP6V1H	424	418	0.986	8	54790667	54918403
ATP7B	424	199	0.469	13	51404805	51483631
ATP8A1	424	277	0.653	4	42105148	42353879
ATP8A2	424	424	1	13	24844208	25493420
ATP9A	424	347	0.818	20	49646720	49818315
ATPIF1	424	316	0.745	1	28435197	28437198
ATRNL1	424	410	0.967	10	116843113	117698486
AUH	424	326	0.769	9	93015917	93164027
AURKA	424	263	0.62	20	54377851	54400758
AVIL	424	241	0.568	12	56477709	56496119
AVPI1	424	352	0.83	10	99427170	99437005
B2M	424	302	0.712	15	42790976	42797649
B3GALT2	424	378	0.892	1	191414482	191422366
B3GAT1	424	348	0.821	11	133753607	133787022
B3GNT1	424	410	0.967	11	65869418	65871737
B3GNT4	424	420	0.991	12	121254180	121258037
B3GNT5	424	348	0.821	3	184453725	184473873
B4GALNT1	424	315	0.743	12	56305817	56313252
B4GALT6	424	392	0.925	18	27456206	27518684
BACE2	424	171	0.403	21	41461597	41570394
BACH1	424	203	0.479	21	29593090	29656088
BAI1	424	230	0.542	8	143542378	143623370
BAI2	424	221	0.521	1	31965304	32002235
BAI3	424	265	0.625	6	69402352	70156124
BAIAP2L2	424	291	0.686	22	36810841	36836622
BAIAP3	424	345	0.814	16	1324663	1339443
BANK1	424	211	0.498	4	102930786	103214990
BARD1	424	393	0.927	2	215301519	215382673
BASP1	424	419	0.988	5	17270749	17329943
BATF	424	273	0.644	14	75058536	75083080
BATF2	424	279	0.658	11	64511992	64521093
BAX	424	252	0.594	19	54149928	54156867
BAZ1A	424	372	0.877	14	34291687	34414604
BBS7	424	186	0.439	4	122965084	123011092
BCAN	424	176	0.415	1	154878363	154895944
BCAS1	424	283	0.667	20	51993485	52120711
BCAT1	424	272	0.642	12	24855545	24993575
BCDIN3D	424	170	0.401	12	48516093	48523179
BCHE	424	349	0.823	3	166973385	167037947
BCL11A	424	404	0.953	2	60531805	60634137
BCL11B	424	357	0.842	14	98705377	98807575
BCL2A1	424	226	0.533	15	78040286	78050698
BCL2L10	424	327	0.771	15	50189113	50192264
BCL2L12	424	262	0.618	19	54860210	54868985
BCL2L2	424	392	0.925	14	22845851	22850808
BCL3	424	215	0.507	19	49943817	49955141
BCL7C	424	179	0.422	16	30806616	30812900
BCO2	424	208	0.491	11	111551417	111594859
BDNF	424	397	0.936	11	27633017	27700181
BEGAIN	424	419	0.988	14	100073238	100105884
BEND5	424	176	0.415	1	48966126	49015134
BEND6	424	299	0.705	6	56927731	57000101
BEST3	424	300	0.708	12	68333655	68379463
BEX1	424	377	0.889	X	102204236	102205824
BEX2	424	415	0.979	X	102450937	102452630
BEX4	424	361	0.851	X	102356675	102358778
BEX5	424	421	0.993	X	101295335	101297642
BFSP1	424	408	0.962	20	17422550	17487605
BGN	424	171	0.403	X	152413540	152428198
BHLHB9	424	190	0.448	X	101862297	101894024
BHLHE22	424	395	0.932	8	65655367	65658740
BHMT	424	348	0.821	5	78443359	78463869
BHMT2	424	306	0.722	5	78401338	78421031
BIC	424	322	0.759
BIN1	424	253	0.597	2	127522076	127581334
BIRC3	424	209	0.493	11	101693403	101713675
BIRC5	424	376	0.887	17	73721871	73733311
BLCAP	424	285	0.672	20	35579233	35589747
BLM	424	275	0.649	15	89061582	89159690
BLOC1S2	424	181	0.427	10	102023702	102036429
BMF	424	295	0.696	15	38167382	38188367
BMP6	424	221	0.521	6	7672009	7826960
BMP7	424	208	0.491	20	55177215	55275114
BNIP2	424	205	0.483	15	57742353	57768934
BNIP3	424	182	0.429	10	133631193	133645425
BOC	424	174	0.41	3	114414064	114488995
BOK	424	221	0.521	2	242146864	242162226
BRCA1	424	281	0.663	17	38449838	38531026
BRCA2	424	375	0.884	13	31787616	31871809
BRIP1	424	218	0.514	17	57114766	57295537
BRMS1L	424	198	0.467	14	35365347	35410920
BRSK1	424	214	0.505	19	60487345	60515715
BRSK2	424	284	0.67	11	1367704	1439904
BRUNOL4	424	412	0.972	18	33077005	33399998
BRUNOL5	424	403	0.95	19	3175700	3248073
BRUNOL6	424	201	0.474	15	70364121	70399579
BSCL2	424	389	0.917	11	62214322	62233622
BSN	424	416	0.981	3	49566925	49683986
BSPRY	424	254	0.599	9	115151632	115173334
BST1	424	312	0.736	4	15313670	15342894
BST2	424	219	0.517	19	17374754	17377384
BTBD10	424	275	0.649	11	13366131	13441414
BTBD11	424	230	0.542	12	106236326	106577549
BTBD16	424	338	0.797	10	124020810	124087666
BTBD3	424	183	0.432	20	11819476	11855243
BTBD6	424	224	0.528	14	104785923	104788471
BTBD9	424	344	0.811	6	38244204	38715902
BTG1	424	244	0.575	12	91058186	91063804
BTK	424	222	0.524	X	100491090	100527868
BTN2A2	424	263	0.62	6	26491332	26503079
BTN3A1	424	266	0.627	6	26510443	26523421
BTN3A2	424	363	0.856	6	26473376	26486527
BTN3A3	424	171	0.403	6	26548678	26561621
BTRC	424	340	0.802	10	103103814	103307060
BUB1	424	420	0.991	2	111111882	111152155
BUB1B	424	273	0.644	15	38240501	38300629
BZRAP1	424	400	0.943	17	53733592	53761151
C10ORF10	424	207	0.488	10	44791714	44794336
C10ORF109	424	354	0.835
C10ORF111	424	213	0.502	10	15177389	15179324
C10ORF116	424	259	0.611	10	88718167	88720646
C10ORF140	424	246	0.58	10	21842414	21854617
C10ORF32	424	177	0.417	10	104603956	104614708
C10ORF35	424	419	0.988	10	71060008	71063361
C10ORF4	424	369	0.87	10	95418318	95452319
C10ORF67	424	190	0.448	10	23645525	23673778
C10ORF81	424	303	0.715	10	115501202	115532181
C10ORF82	424	270	0.637	10	118413196	118419471
C10ORF88	424	273	0.644	10	124680408	124703909
C11ORF41	424	416	0.981	11	33520452	33652222
C11ORF67	424	171	0.403	11	77209855	77261046
C11ORF70	424	197	0.465	11	101423408	101459356
C11ORF82	424	358	0.844	11	82290384	82323347
C11ORF9	424	297	0.7	11	61276696	61312565
C12ORF11	424	172	0.406	12	26949378	26982521
C12ORF24	424	192	0.453	12	109390614	109412575
C12ORF48	424	302	0.712	12	101038085	101115428
C12ORF51	424	332	0.783	12	111082493	111228421
C12ORF54	424	304	0.717	12	47162552	47176562
C12ORF76	424	303	0.715	12	108963365	108989883
C13ORF1	424	369	0.87	13	49384842	49408626
C13ORF16	424	404	0.953	13	110771015	110794595
C13ORF34	424	244	0.575	13	72200042	72228329
C14ORF129	424	225	0.531	14	95915774	95923316
C14ORF132	424	326	0.769	14	95575414	95629888
C14ORF138	424	226	0.533	14	49645099	49653047
C14ORF147	424	285	0.672	14	33971894	34001219
C14ORF149	424	309	0.729	14	59009158	59020826
C14ORF162	424	325	0.767	14	69106284	69107671
C14ORF169	424	195	0.46	14	73027396	73029858
C14ORF2	424	263	0.62	14	103448377	103457656
C15ORF27	424	410	0.967	15	74139353	74284359
C15ORF42	424	196	0.462	15	87919821	87972257
C15ORF48	424	339	0.8	15	43510054	43512939
C15ORF52	424	209	0.493	15	38410944	38420460
C16ORF45	424	342	0.807	16	15435825	15589616
C16ORF5	424	394	0.929	16	4500677	4528817
C16ORF70	424	174	0.41	16	65701415	65739943
C16ORF73	424	199	0.469	16	1823984	1862180
C16ORF89	424	249	0.587	16	5034123	5056112
C17ORF60	424	196	0.462	17	59875701	59895222
C17ORF76	424	212	0.5	17	16286052	16336205
C18ORF54	424	194	0.458	18	50139168	50162402
C19ORF10	424	188	0.443	19	4608556	4621415
C19ORF18	424	295	0.696	19	63161618	63177714
C19ORF30	424	356	0.84	19	4720116	4723567
C1ORF110	424	209	0.493	1	161090710	161105229
C1ORF112	424	339	0.8	1	168031173	168088853
C1ORF115	424	424	1	1	218930250	218939122
C1ORF128	424	319	0.752	1	23977462	23987307
C1ORF162	424	288	0.679	1	111818126	111822657
C1ORF172	424	201	0.474	1	27148634	27159488
C1ORF173	424	373	0.88	1	74806383	74912010
C1ORF201	424	215	0.507	1	24556075	24600536
C1ORF216	424	373	0.88	1	35952063	35957377
C1ORF38	424	186	0.439	1	28071641	28085780
C1ORF59	424	395	0.932	1	108992432	109005671
C1ORF79	424	194	0.458
C1ORF88	424	180	0.425	1	111690717	111697162
C1ORF94	424	187	0.441	1	34405210	34457318
C1ORF96	424	270	0.637	1	227523374	227545311
C1QC	424	175	0.413	1	22842704	22847190
C1QL1	424	217	0.512	17	40392586	40401170
C1QL2	424	380	0.896	2	119630288	119632941
C1QL3	424	423	0.998	10	16595747	16604010
C1QTNF4	424	399	0.941	11	47567791	47572537
C1QTNF5	424	323	0.762	11	118714861	118722593
C1RL	424	277	0.653	12	7138290	7153069
C1S	424	308	0.726	12	7038240	7048594
C20ORF103	424	389	0.917	20	9443270	9459171
C20ORF160	424	180	0.425	20	30061905	30083645
C20ORF177	424	308	0.726	20	57948950	57955956
C20ORF194	424	205	0.483	20	3177947	3336255
C20ORF26	424	173	0.408	20	19981157	20289346
C20ORF46	424	397	0.936	20	1109214	1113117
C20ORF69	424	189	0.446
C20ORF72	424	319	0.752	20	17897761	17919762
C21ORF128	424	409	0.965	21	42395312	42401713
C21ORF34	424	212	0.5	21	16364712	16903965
C21ORF62	424	377	0.889	21	33084855	33107923
C21ORF63	424	199	0.469	21	32706622	32809568
C21ORF66	424	182	0.429	21	33028080	33066040
C21ORF7	424	340	0.802	21	29374743	29470073
C21ORF81	424	225	0.531	21	14237966	14274636
C22ORF27	424	182	0.429	22	29648294	29652638
C22ORF9	424	186	0.439	22	43966786	44015314
C2CD2L	424	422	0.995	11	118483302	118493037
C2CD4C	424	411	0.969	19	356443	360170
C2ORF15	424	266	0.627	2	99124616	99134360
C2ORF28	424	272	0.642	2	27288402	27293548
C2ORF39	424	249	0.587	2	26478287	26533083
C2ORF55	424	360	0.849	2	98776740	98919116
C2ORF69	424	272	0.642	2	200484223	200501239
C3	424	254	0.599	19	6628845	6671662
C3ORF14	424	257	0.606	3	62280435	62294360
C3ORF55	424	179	0.422	3	158743852	158801715
C4ORF31	424	178	0.42	4	122176231	122213123
C4ORF45	424	363	0.856	4	160034133	160175783
C4ORF6	424	288	0.679	4	5577783	5580428
C5ORF23	424	265	0.625	5	32824701	32827576
C5ORF25	424	216	0.509	5	175597975	175705594
C5ORF26	424	205	0.483
C5ORF30	424	336	0.792	5	102622340	102642260
C5ORF36	424	236	0.557	5	93512312	93980065
C5ORF39	424	370	0.873	5	43074939	43076204
C5ORF40	424	398	0.939	5	156701184	156705307
C5ORF62	424	332	0.783	5	150138059	150156491
C6ORF105	424	391	0.922	6	11821875	11887266
C6ORF106	424	205	0.483	6	34663047	34772603
C6ORF114	424	421	0.993	6	13577487	13594394
C6ORF118	424	254	0.599	6	165613142	165643101
C6ORF129	424	237	0.559	6	37558674	37575678
C6ORF136	424	317	0.748	6	30722794	30728965
C6ORF142	424	301	0.71	6	53991672	54239037
C6ORF145	424	200	0.472	6	3667834	3697245
C6ORF154	424	419	0.988	6	43582684	43586402
C6ORF162	424	174	0.41	6	88089024	88108762
C6ORF167	424	276	0.651	6	97696757	97837773
C6ORF168	424	271	0.639	6	99827513	99904252
C6ORF54	424	233	0.55
C7ORF13	424	295	0.696	7	156123822	156126109
C7ORF16	424	389	0.917	7	31693323	31714593
C7ORF29	424	172	0.406	7	149657870	149660743
C7ORF41	424	300	0.708	7	30141076	30168906
C7ORF49	424	308	0.726	7	134501071	134506072
C7ORF51	424	348	0.821	7	99919485	99930358
C7ORF68	424	281	0.663	7	127883119	127885708
C8ORF22	424	190	0.448	8	50147455	50151195
C8ORF34	424	251	0.592	8	69512701	69893811
C8ORF4	424	320	0.755	8	40130145	40131978
C8ORF47	424	411	0.969	8	99145925	99175014
C8ORF48	424	178	0.42	8	13468722	13470167
C8ORF84	424	176	0.415	8	74139333	74168061
C8ORFK29	424	213	0.502	8	145547694	145549313
C9ORF125	424	411	0.969	9	103277428	103289296
C9ORF21	424	206	0.486	9	98443353	98457420
C9ORF24	424	357	0.842	9	34369016	34387849
C9ORF4	424	413	0.974	9	110939401	110969392
C9ORF45	424	391	0.922	9	124911594	124917577
C9ORF46	424	213	0.502	9	5347970	5427860
C9ORF91	424	376	0.887	9	116413526	116448524
CA10	424	280	0.66	17	47062672	47592376
CA11	424	393	0.927	19	53833083	53841263
CA12	424	352	0.83	15	61402782	61461128
CA3	424	365	0.861	8	86538307	86548517
CA4	424	362	0.854	17	55582083	55591688
CA9	424	244	0.575	9	35663914	35671154
CABLES1	424	228	0.538	18	18968525	19094432
CABP1	424	420	0.991	12	119562804	119589510
CABYR	424	396	0.934	18	19972952	19995562
CACNA1C	424	367	0.866	12	2032676	2677376
CACNA1F	424	335	0.79	X	48948466	48976777
CACNA1G	424	182	0.429	17	45993447	46059541
CACNA2D1	424	356	0.84	7	81417353	81910967
CACNA2D2	424	329	0.776	3	50375234	50515896
CACNA2D3	424	420	0.991	3	54131732	55083624
CACNB1	424	422	0.995	17	34583234	34607427
CACNB2	424	364	0.858	10	18469611	18870694
CACNB3	424	395	0.932	12	47498778	47508991
CACNB4	424	252	0.594	2	152397533	152663839
CACNG2	424	399	0.941	22	35290049	35428849
CACNG3	424	412	0.972	16	24174376	24281238
CADM2	424	254	0.599	3	85090822	86206267
CADM3	424	288	0.679	1	157408000	157439556
CADPS	424	326	0.769	3	62359061	62836104
CADPS2	424	306	0.722	7	121745713	122314049
CALB1	424	402	0.948	8	91140013	91164283
CALB2	424	384	0.906	16	69950126	69981843
CALCRL	424	341	0.804	2	187916093	188021266
CALD1	424	338	0.797	7	134114703	134306019
CALM1	424	250	0.59	14	89933079	89944370
CALM2	424	305	0.719	2	47240725	47257244
CALM3	424	393	0.927	19	51796351	51805879
CALN1	424	406	0.958	7	70882411	71515296
CALR	424	181	0.427	19	12910413	12916304
CALU	424	292	0.689	7	128166581	128198767
CALY	424	409	0.965	10	134988917	135000465
CAMK1	424	262	0.618	3	9774030	9786661
CAMK1D	424	416	0.981	10	12431588	12911739
CAMK1G	424	402	0.948	1	207823667	207853907
CAMK2A	424	416	0.981	5	149579247	149649596
CAMK2B	424	368	0.868	7	44223273	44331755
CAMK2G	424	403	0.95	10	75242264	75304349
CAMK2N1	424	417	0.983	1	20681470	20685315
CAMK4	424	388	0.915	5	110587980	110848647
CAMKK1	424	411	0.969	17	3710365	3743086
CAMKK2	424	410	0.967	12	120159877	120220494
CAMKV	424	421	0.993	3	49870425	49882373
CAMP	424	243	0.573	3	48239865	48241979
CAMTA1	424	288	0.679	1	6767970	7752351
CAMTA2	424	310	0.731	17	4812016	4831655
CAND2	424	179	0.422	3	12813170	12851313
CAP2	424	421	0.993	6	17501714	17666002
CAPG	424	297	0.7	2	85475381	85491187
CAPN13	424	172	0.406	2	30799141	30883815
CAPN2	424	207	0.488	1	221955917	222030343
CAPS	424	190	0.448	19	5865192	5867222
CAPSL	424	355	0.837	5	35940154	35974638
CARD17	424	255	0.601	11	104468405	104477368
CARD6	424	220	0.519	5	40877166	40891213
CARD8	424	362	0.854	19	53403154	53444737
CARNS1	424	353	0.833
CARTPT	424	403	0.95	5	71050745	71052631
CASC1	424	183	0.432	12	25152489	25239361
CASC5	424	398	0.939	15	38673738	38742173
CASK	424	186	0.439	X	41259132	41667231
CASP1	424	355	0.837	11	104401446	104411067
CASP3	424	283	0.667	4	185785843	185807623
CASP4	424	281	0.663	11	104318803	104344535
CASP5	424	214	0.505	11	104370176	104399105
CASP6	424	361	0.851	4	110829233	110844078
CASP7	424	171	0.403	10	115428924	115480654
CATSPER2	424	259	0.611	15	41710063	41728331
CAV1	424	294	0.693	7	115952074	115988466
CAV2	424	185	0.436	7	115926679	115935831
CBFA2T3	424	424	1	16	87468767	87570902
CBFB	424	236	0.557	16	65620550	65692459
CBLN1	424	397	0.936	16	47869711	47873216
CBLN2	424	414	0.976	18	68354894	68362703
CBLN4	424	404	0.953	20	54005902	54013419
CBX6	424	303	0.715	22	37590193	37598204
CBX7	424	398	0.939	22	37856724	37878484
CCBE1	424	288	0.679	18	55252128	55515624
CCDC101	424	182	0.429	16	28472749	28510611
CCDC102A	424	296	0.698	16	56103592	56127978
CCDC102B	424	272	0.642	18	64533470	64873406
CCDC103	424	193	0.455	17	40332679	40336155
CCDC109B	424	331	0.781	4	110700803	110828321
CCDC110	424	362	0.854	4	186603329	186629907
CCDC111	424	176	0.415	4	185807760	185853106
CCDC123	424	172	0.406	19	38061743	38154709
CCDC136	424	253	0.597	7	128219334	128249419
CCDC138	424	186	0.439	2	108769650	108859279
CCDC140	424	178	0.42	2	222871109	222878180
CCDC150	424	212	0.5	2	197212600	197305775
CCDC18	424	353	0.833	1	93418507	93516856
CCDC28A	424	275	0.649	6	139136349	139156149
CCDC3	424	212	0.5	10	12978630	13083710
CCDC50	424	294	0.693	3	192529567	192599152
CCDC58	424	185	0.436	3	123561125	123584764
CCDC6	424	315	0.743	10	61218526	61336824
CCDC68	424	355	0.837	18	50719739	50777737
CCDC76	424	208	0.491	1	100371293	100388641
CCDC80	424	374	0.882	3	113806098	113842667
CCDC85A	424	419	0.988	2	56264761	56466813
CCDC85B	424	189	0.446	11	65414450	65415682
CCDC88B	424	187	0.441	11	63864265	63881581
CCDC92	424	233	0.55	12	122986907	123023116
CCK	424	412	0.972	3	42274321	42281399
CCKBR	424	423	0.998	11	6237541	6249932
CCL13	424	173	0.408	17	29707583	29709742
CCL18	424	212	0.5	17	31415755	31422954
CCL19	424	346	0.816	9	34679566	34681274
CCL2	424	199	0.469	17	29606408	29608333
CCL20	424	198	0.467	2	228386801	228390524
CCL7	424	188	0.443	17	29621352	29623369
CCL8	424	250	0.59	17	29670178	29672534
CCNA1	424	380	0.896	13	35903966	35915019
CCNA2	424	331	0.781	4	122957048	122964538
CCNB1	424	331	0.781	5	68498668	68509826
CCNB2	424	386	0.91	15	57184611	57204536
CCND2	424	179	0.422	12	4253162	4284782
CCNDBP1	424	207	0.488	15	41264757	41275520
CCNE2	424	206	0.486	8	95961628	95976658
CCNO	424	193	0.455	5	54562737	54565265
CCR6	424	245	0.578	6	167445284	167472619
CCR7	424	193	0.455	17	35963547	35975250
CCT6A	424	194	0.458	7	56086871	56099176
CD109	424	217	0.512	6	74462228	74594760
CD14	424	262	0.618	5	139991500	139993439
CD163	424	333	0.785	12	7514676	7547681
CD2	424	226	0.533	1	117098608	117113374
CD200	424	410	0.967	3	113534605	113564348
CD248	424	279	0.658	11	65838533	65841091
CD300LF	424	189	0.446	17	70202046	70220703
CD302	424	233	0.55	2	160333386	160363012
CD33	424	213	0.502	19	56420146	56435086
CD38	424	271	0.639	4	15389028	15459804
CD44	424	381	0.899	11	35116992	35210525
CD48	424	275	0.649	1	158915159	158948209
CD52	424	186	0.439	1	26516997	26519601
CD53	424	232	0.547	1	111215343	111244081
CD58	424	347	0.818	1	116858679	116915238
CD63	424	298	0.703	12	54405496	54409177
CD68	424	311	0.733	17	7423528	7426153
CD72	424	247	0.583	9	35599975	35608424
CD74	424	296	0.698	5	149761392	149772525
CD83	424	208	0.491	6	14225843	14245127
CD9	424	310	0.731	12	6179815	6217688
CD93	424	387	0.913	20	23007992	23014977
CD97	424	176	0.415	19	14353212	14380535
CD99L2	424	297	0.7	X	149685466	149817837
CDC2	424	339	0.8	10	62208296	62224610
CDC20	424	283	0.667	1	43597212	43601460
CDC25C	424	321	0.757	5	137648857	137695415
CDC37L1	424	202	0.476	9	4669565	4696594
CDC42EP2	424	301	0.71	11	64838906	64846476
CDC42SE2	424	216	0.509	5	130627600	130758281
CDC45L	424	307	0.724	22	17847415	17888135
CDC6	424	255	0.601	17	35697671	35712939
CDCA2	424	302	0.712	8	25372429	25421342
CDCA4	424	248	0.585	14	104546954	104558470
CDCA5	424	192	0.453	11	64601502	64608191
CDCA7	424	390	0.92	2	173927806	173941964
CDCA7L	424	209	0.493	7	21907042	21952067
CDCA8	424	349	0.823	1	37930745	37947978
CDCP1	424	216	0.509	3	45098772	45162918
CDH10	424	276	0.651	5	24522966	24680668
CDH11	424	231	0.545	16	63538183	63713420
CDH12	424	422	0.995	5	21786730	22889488
CDH13	424	402	0.948	16	81218078	82387700
CDH16	424	183	0.432	16	65499525	65510267
CDH18	424	420	0.991	5	19508913	20024110
CDH19	424	267	0.63	18	62322300	62422196
CDH20	424	219	0.517	18	57308754	57373345
CDH22	424	318	0.75	20	44235782	44313741
CDH6	424	174	0.41	5	31229552	31360994
CDH7	424	394	0.929	18	61568467	61699155
CDH8	424	419	0.988	16	60244735	60627537
CDH9	424	424	1	5	26916465	27074446
CDK14	424	264	0.623	7	90176647	90677840
CDK2	424	373	0.88	12	54646822	54652835
CDK2AP1	424	196	0.462	12	122311492	122322640
CDK4	424	319	0.752	12	56428269	56432431
CDK5	424	183	0.432	7	150381831	150385985
CDK5R1	424	382	0.901	17	27838217	27842384
CDK6	424	331	0.781	7	92072172	92303877
CDKL2	424	402	0.948	4	76720727	76774745
CDKL5	424	407	0.96	X	18353645	18581670
CDKN1A	424	212	0.5	6	36754436	36763087
CDKN2A	424	197	0.465	9	21957750	21984490
CDKN2C	424	391	0.922	1	51206954	51212897
CDKN2D	424	421	0.993	19	10538137	10540655
CDKN3	424	247	0.583	14	53933422	53956682
CDR1	424	300	0.708	X	139693090	139694389
CDS1	424	395	0.932	4	85723080	85791517
CEBPD	424	252	0.594	8	48812028	48813279
CEBPE	424	239	0.564	14	22656354	22658314
CECR6	424	357	0.842	22	15977188	15982257
CELSR1	424	182	0.429	22	45135394	45311731
CELSR3	424	256	0.604	3	48648899	48675352
CENPA	424	404	0.953	2	26862385	26870959
CENPE	424	357	0.842	4	104246411	104339015
CENPF	424	380	0.896	1	212843154	212904537
CENPH	424	339	0.8	5	68521130	68541940
CENPI	424	211	0.498	X	100241453	100304634
CENPK	424	412	0.972	5	64849348	64894751
CENPL	424	238	0.561	1	172035310	172060649
CENPM	424	293	0.691	22	40664686	40673094
CENPQ	424	187	0.441	6	49539054	49568779
CENPV	424	238	0.561	17	16186572	16197537
CEP55	424	421	0.993	10	95246358	95278839
CES8	424	414	0.976	16	65580133	65601160
CFD	424	190	0.448	19	810664	814610
CFI	424	386	0.91	4	110881296	110942784
CH25H	424	281	0.663	10	90955673	90957051
CHCHD6	424	298	0.703	3	127905807	128161934
CHD5	424	394	0.929	1	6084439	6162770
CHEK1	424	410	0.967	11	125000245	125051360
CHEK2	424	304	0.717	22	27413730	27467822
CHGA	424	350	0.825	14	92459197	92471393
CHGB	424	410	0.967	20	5839973	5854003
CHI3L1	424	362	0.854	1	201414681	201422545
CHI3L2	424	391	0.922	1	111571803	111587585
CHIC1	424	398	0.939	X	72699708	72823662
CHL1	424	195	0.46	3	213649	426097
CHN1	424	419	0.988	2	175372287	175578416
CHN2	424	270	0.637	7	29200645	29520469
CHODL	424	180	0.425	21	18539020	18561558
CHP2	424	295	0.696	16	23673448	23677757
CHRD	424	186	0.439	3	185580554	185590311
CHRDL2	424	218	0.514	11	74085121	74119834
CHRM2	424	391	0.922	7	136203938	136352311
CHRM3	424	323	0.762	1	237858995	238139340
CHRM5	424	223	0.526	15	32048380	32144579
CHRNA3	424	327	0.771	15	76672451	76700692
CHRNA9	424	234	0.552	4	40032225	40051730
CHRNB2	424	279	0.658	1	152806880	152818977
CHST1	424	292	0.689	11	45627002	45643748
CHST15	424	224	0.528	10	125757173	125796231
CHST8	424	239	0.564	19	38804700	38956254
CHST9	424	331	0.781	18	22749594	23019287
CHSY-2	424	309	0.729
CIDEA	424	401	0.946	18	12244317	12267594
CISD1	424	379	0.894	10	59698900	59719025
CIT	424	383	0.903	12	118607980	118799475
CITED1	424	200	0.472	X	71438214	71443762
CKAP2L	424	362	0.854	2	113211914	113238725
CKLF	424	289	0.682	16	65143966	65157655
CKMT1A	424	417	0.983	15	41772375	41778712
CKS1B	424	189	0.446	1	153213741	153218348
CKS2	424	389	0.917	9	91115932	91121438
CLASP2	424	255	0.601	3	33512741	33734852
CLCA4	424	301	0.71	1	86785346	86819020
CLCF1	424	209	0.493	11	66888214	66898224
CLCN4	424	355	0.837	X	10084984	10165699
CLCN6	424	304	0.717	1	11788793	11825788
CLDN10	424	357	0.842	13	94883853	95030011
CLDN11	424	180	0.425	3	171619346	171635172
CLDN23	424	227	0.535	8	8597075	8599027
CLDND2	424	246	0.58	19	56562163	56564069
CLEC2B	424	245	0.578	12	9896234	9913725
CLEC2L	424	418	0.986	7	138859213	138880271
CLEC3B	424	206	0.486	3	45042762	45052567
CLEC4E	424	173	0.408	12	8577167	8584825
CLEC4G	424	411	0.969	19	7699843	7703057
CLEC5A	424	329	0.776	7	141273625	141293252
CLEC9A	424	312	0.736	12	10074542	10109832
CLECL1	424	319	0.752	12	9766357	9777127
CLGN	424	248	0.585	4	141529056	141568265
CLIC1	424	303	0.715	6	31806336	31812320
CLIC4	424	388	0.915	1	24944346	25043403
CLIC5	424	308	0.726	6	45974165	46156044
CLIP3	424	224	0.528	19	41197402	41215615
CLIP4	424	248	0.585	2	29191811	29260182
CLN5	424	256	0.604	13	76464059	76474652
CLRN3	424	193	0.455	10	129566103	129581201
CLSTN2	424	324	0.764	3	141136716	141769607
CLSTN3	424	334	0.788	12	7174233	7202797
CLTB	424	401	0.946	5	175752061	175776146
CLUL1	424	375	0.884	18	586997	640293
CLVS1	424	355	0.837	8	62363078	62576756
CLVS2	424	340	0.802	6	123359280	123426762
CMAS	424	396	0.934	12	22090425	22109869
CMIP	424	180	0.425	16	80036275	80302868
CMTM3	424	417	0.983	16	65195702	65205296
CMTM4	424	349	0.823	16	65206153	65288111
CMTM6	424	335	0.79	3	32497807	32519407
CNDP1	424	296	0.698	18	70352671	70403241
CNGA3	424	312	0.736	2	98329049	98381496
CNIH4	424	374	0.882	1	222611217	222630318
CNKSR2	424	423	0.998	X	21302456	21582733
CNN1	424	228	0.538	19	11510578	11522138
CNN3	424	342	0.807	1	95135094	95165323
CNNM1	424	413	0.974	10	101078845	101144077
CNP	424	198	0.467	17	37372284	37383280
CNPY4	424	340	0.802	7	99555200	99561064
CNR1	424	188	0.443	6	88906305	88932486
CNRIP1	424	351	0.828	2	68364806	68400687
CNTLN	424	214	0.505	9	17125037	17493917
CNTN1	424	276	0.651	12	39372624	39750361
CNTN2	424	235	0.554	1	203278962	203313761
CNTN3	424	401	0.946	3	74394411	74653033
CNTN4	424	418	0.986	3	2117246	3074645
CNTN5	424	184	0.434	11	98397080	99732683
CNTN6	424	405	0.955	3	1109628	1420278
CNTNAP1	424	362	0.854	17	38088157	38105536
CNTNAP2	424	416	0.981	7	145444385	147749019
CNTNAP4	424	359	0.847	16	74868676	75150636
CNTNAP5	424	321	0.757	2	124499333	125389333
COCH	424	294	0.693	14	30413491	30429573
COG1	424	238	0.561	17	68700767	68716240
COL10A1	424	355	0.837	6	116546777	116553989
COL11A1	424	265	0.625	1	103114610	103346640
COL13A1	424	254	0.599	10	71231649	71388910
COL1A1	424	374	0.882	17	45616455	45633999
COL1A2	424	264	0.623	7	93861808	93898480
COL20A1	424	177	0.417	20	61394982	61432729
COL21A1	424	204	0.481	6	56029346	56220337
COL23A1	424	290	0.684	5	177597222	177950162
COL24A1	424	349	0.823	1	85967503	86394709
COL3A1	424	388	0.915	2	189547343	189585717
COL4A1	424	408	0.962	13	109599310	109757497
COL4A2	424	402	0.948	13	109757631	109963374
COL4A6	424	192	0.453	X	107285492	107569360
COL5A1	424	177	0.417	9	136673472	136876509
COL5A2	424	316	0.745	2	189604885	189752850
COL6A1	424	180	0.425	21	46226090	46249391
COL8A1	424	245	0.578	3	100840143	100997848
COL9A1	424	211	0.498	6	70982463	71069507
COL9A3	424	235	0.554	20	60918858	60942956
COMMD2	424	239	0.564	3	150941220	150952968
COPZ2	424	189	0.446	17	43458531	43470151
CORO6	424	420	0.991	17	24965899	24972567
COX7B2	424	180	0.425	4	46431603	46606009
CP	424	330	0.778	3	150372979	150422522
CP110	424	176	0.415	16	19442679	19472229
CPAMD8	424	387	0.913	19	16864761	16998625
CPE	424	274	0.646	4	166519546	166638932
CPEB1	424	406	0.958	15	81009005	81113783
CPEB3	424	421	0.993	10	93798378	94040824
CPLX1	424	386	0.91	4	768744	809945
CPLX2	424	415	0.979	5	175156215	175243629
CPLX3	424	399	0.941	15	72906003	72911189
CPM	424	182	0.429	12	67531224	67643287
CPNE4	424	348	0.821	3	132736266	133236534
CPNE5	424	288	0.679	6	36816532	36915198
CPNE6	424	410	0.967	14	23610595	23617136
CPNE7	424	402	0.948	16	88169676	88191154
CPNE8	424	250	0.59	12	37332268	37585687
CPNE9	424	419	0.988	3	9720509	9746592
CPVL	424	347	0.818	7	29001771	29152678
CPXM1	424	263	0.62	20	2722714	2729282
CPXM2	424	278	0.656	10	125495141	125641490
CRABP1	424	290	0.684	15	76419720	76427627
CREB3L4	424	172	0.406	1	152207020	152213456
CREG2	424	423	0.998	2	101331247	101370397
CRELD1	424	224	0.528	3	9950505	9962090
CRH	424	419	0.988	8	67251172	67253252
CRHBP	424	414	0.976	5	76284435	76301055
CRISPLD1	424	396	0.934	8	76059397	76109346
CRLF1	424	371	0.875	19	18565036	18578660
CROT	424	286	0.675	7	86812886	86867048
CRTAC1	424	362	0.854	10	99614747	99780575
CRY2	424	202	0.476	11	45825244	45861375
CRYBA2	424	285	0.672	2	219563155	219566371
CRYGB	424	202	0.476	2	208715541	208719122
CRYGD	424	310	0.731	2	208694575	208697558
CRYM	424	418	0.986	16	21177342	21221918
CRYZL1	424	278	0.656	21	33883517	33936030
CSDA	424	301	0.71	12	10742944	10767220
CSGALNACT1	424	247	0.583	8	19305951	19584541
CSMD1	424	330	0.778	8	2780282	4839736
CSMD3	424	257	0.606	8	113304332	114518418
CSPG4	424	247	0.583	15	73753717	73792244
CSRNP3	424	309	0.729	2	166137135	166245451
CSRP2	424	411	0.969	12	75776626	75796930
CST11	424	256	0.604	20	23379040	23381482
CST6	424	276	0.651	11	65536037	65537552
CST7	424	195	0.46	20	24877865	24888561
CSTA	424	390	0.92	3	123526700	123543505
CT45A6	424	360	0.849	X	134790880	134798910
CTHRC1	424	263	0.62	8	104452961	104464393
CTNNA2	424	249	0.587	2	79593567	80729497
CTNNAL1	424	234	0.552	9	110744671	110815585
CTNNBIP1	424	216	0.509	1	9830920	9892903
CTPS2	424	336	0.792	X	16516042	16640980
CTSC	424	221	0.521	11	87666407	87710589
CTSK	424	216	0.509	1	149035310	149047436
CTSS	424	270	0.637	1	148969175	149004929
CTXN1	424	272	0.642	19	7895380	7897051
CTXN3	424	407	0.96	5	127012611	127022221
CUL3	424	334	0.788	2	225043112	225158354
CUX2	424	408	0.962	12	109956211	110272739
CUZD1	424	177	0.417	10	124581663	124595681
CX3CL1	424	198	0.467	16	55963914	55976457
CXCL1	424	310	0.731	4	74953972	74955817
CXCL10	424	314	0.741	4	77161294	77163674
CXCL11	424	197	0.465	4	77173863	77176257
CXCL14	424	199	0.469	5	134934267	134942868
CXCL9	424	280	0.66	4	77141646	77147665
CXCR4	424	374	0.882	2	136588388	136592195
CXCR7	424	287	0.677	2	237143118	237155733
CXORF1	424	227	0.535	X	144716619	144719062
CXORF21	424	182	0.429	X	30486861	30505954
CXORF38	424	213	0.502	X	40371118	40391763
CXORF48	424	199	0.469	X	134118126	134133417
CXORF57	424	204	0.481	X	105741815	105809329
CYB561	424	178	0.42	17	58863396	58877454
CYB5R2	424	207	0.488	11	7642901	7651397
CYBB	424	235	0.554	X	37524213	37557658
CYCS	424	192	0.453	7	25124799	25131480
CYFIP2	424	420	0.991	5	156625668	156755184
CYORF15A	424	308	0.726	Y	20188622	20211697
CYORF15B	424	196	0.462	Y	20217829	20227085
CYP19A1	424	325	0.767	15	49287545	49418087
CYP1B1	424	291	0.686	2	38148249	38156827
CYP26A1	424	382	0.901	10	94823221	94827631
CYP26B1	424	416	0.981	2	72209874	72228471
CYP2E1	424	348	0.821	10	135190856	135202610
CYP2J2	424	187	0.441	1	60131567	60165011
CYP46A1	424	306	0.722	14	99220507	99263391
CYP4B1	424	254	0.599	1	47037256	47057608
CYP4X1	424	419	0.988	1	47261826	47289010
CYP4Z1	424	418	0.986	1	47305746	47356579
CYP7B1	424	276	0.651	8	65671082	65873902
CYR61	424	205	0.483	1	85819031	85822234
CYTIP	424	237	0.559	2	157979377	158008850
CYTL1	424	302	0.712	4	5067214	5072098
D4S234E	424	238	0.561	4	4438883	4471686
DAAM2	424	274	0.646	6	39868770	39980619
DACH1	424	265	0.625	13	70910098	71339331
DACH2	424	416	0.981	X	85290110	85974261
DACT2	424	309	0.729	6	168450432	168463251
DACT3	424	386	0.91	19	51842708	51856235
DAGLA	424	360	0.849	11	61204485	61271049
DAPL1	424	241	0.568	2	159360074	159380740
DARC	424	246	0.58	1	157441133	157442914
DBC1	424	391	0.922	9	120968728	121171560
DBF4	424	289	0.682	7	87343479	87376792
DBH	424	353	0.833	9	135491305	135514287
DBI	424	312	0.736	2	119840973	119846592
DBNDD2	424	225	0.531	20	43468084	43472661
DBP	424	172	0.406	19	53825628	53832451
DBX2	424	224	0.528	12	43694805	43731149
DC2	424	223	0.526
DCAF13	424	260	0.613	8	104496117	104524854
DCAF17	424	227	0.535	2	171999006	172049806
DCAF6	424	362	0.854	1	166172531	166311705
DCBLD2	424	190	0.448	3	99997503	100103223
DCDC2	424	175	0.413	6	24279961	24466259
DCLK1	424	423	0.998	13	35241122	35603464
DCLK3	424	358	0.844	3	36728916	36756356
DCPS	424	216	0.509	11	125678856	125720854
DCX	424	289	0.682	X	110423662	110542062
DDAH1	424	210	0.495	1	85556756	85816634
DDB2	424	190	0.448	11	47193068	47217345
DDHD2	424	223	0.526	8	38208165	38239443
DDIT4L	424	232	0.547	4	101326049	101330636
DDN	424	418	0.986	12	47675199	47679355
DDR1	424	347	0.818	6	30959839	30975912
DDR2	424	199	0.469	1	160868851	161016871
DDX24	424	317	0.748	14	93587020	93617311
DDX25	424	360	0.849	11	125279481	125298215
DDX39	424	359	0.847	19	14380630	14391171
DDX3Y	424	180	0.425	Y	13525412	13541784
DDX60	424	300	0.708	4	169374017	169476533
DDX60L	424	192	0.453	4	169514460	169638213
DEFA3	424	214	0.505	8	6860804	6863226
DEFB1	424	182	0.429	8	6715508	6722939
DENND2A	424	266	0.627	7	139864688	139948811
DENND2D	424	318	0.75	1	111531323	111544804
DEPDC1	424	303	0.715	1	68712422	68735387
DEPDC1B	424	325	0.767	5	59928496	60031750
DEPDC6	424	191	0.45	8	120955080	121132338
DERA	424	247	0.583	12	15955452	16081582
DFNA5	424	230	0.542	7	24704498	24764164
DGAT2	424	222	0.524	11	75157425	75190227
DGKB	424	288	0.679	7	14151198	14847600
DGKG	424	197	0.465	3	187347683	187562717
DGKI	424	281	0.663	7	136724924	137182149
DGKZ	424	370	0.873	11	46311314	46358680
DHDH	424	389	0.917	19	54128750	54140038
DHFR	424	174	0.41	5	79957800	79986556
DHRS9	424	340	0.802	2	169629544	169660923
DIO2	424	331	0.781	14	79733621	79748278
DIP2C	424	254	0.599	10	310131	725608
DIRAS2	424	399	0.941	9	92411933	92444928
DIRAS3	424	191	0.45	1	68284232	68289048
DISP2	424	371	0.875	15	38437725	38450548
DKFZP564J0863	424	293	0.691
DKFZP564J102	424	280	0.66
DKFZP566E164	424	271	0.639
DKK1	424	195	0.46	10	53744046	53747423
DKK3	424	343	0.809	11	11941118	11987493
DLEU1	424	327	0.771	13	49554414	49577434
DLEU7	424	409	0.965	13	50184759	50315886
DLG2	424	400	0.943	11	82843705	85015962
DLG3	424	330	0.778	X	69581429	69642062
DLG4	424	273	0.644	17	7033933	7064093
DLGAP1	424	363	0.856	18	3488836	3870135
DLGAP2	424	418	0.986	8	1436975	1644049
DLGAP5	424	405	0.955	14	54684588	54728149
DLL3	424	229	0.54	19	44681396	44690961
DLX1	424	300	0.708	2	172658453	172662647
DLX2	424	315	0.743	2	172672411	172675724
DLX5	424	290	0.684	7	96487637	96492079
DLX6	424	327	0.771	7	96473225	96478288
DMKN	424	259	0.611	19	40679961	40696400
DMRT2	424	253	0.597	9	1040619	1047553
DMXL2	424	371	0.875	15	49527230	49702259
DNAH9	424	290	0.684	17	11442472	11813790
DNAJA4	424	420	0.991	15	76343541	76361593
DNAJB14	424	190	0.448	4	101039734	101086902
DNAJC12	424	399	0.941	10	69226432	69267943
DNAJC27	424	179	0.422	2	25020008	25048328
DNAJC6	424	419	0.988	1	65503017	65654140
DNALI1	424	264	0.623	1	37795106	37805045
DNASE2	424	227	0.535	19	12847024	12853335
DNM1	424	415	0.979	9	130005483	130057348
DNM1L	424	213	0.502	12	32723403	32789851
DNM3	424	348	0.821	1	170077243	170648479
DOC2A	424	420	0.991	16	29924335	29929902
DOCK3	424	394	0.929	3	50687675	51396669
DOCK6	424	199	0.469	19	11170970	11234157
DOCK9	424	386	0.91	13	98243741	98536661
DOK3	424	187	0.441	5	176861520	176870033
DOK6	424	420	0.991	18	65219263	65667300
DOPEY1	424	334	0.788	6	83834103	83934846
DPEP1	424	340	0.802	16	88207216	88232340
DPF1	424	214	0.505	19	43393489	43412157
DPH3	424	248	0.585	3	16273572	16281500
DPP10	424	402	0.948	2	114916368	116318406
DPP4	424	201	0.474	2	162557000	162639298
DPT	424	178	0.42	1	166931329	166965052
DPY19L1	424	214	0.505	7	34935017	35044178
DPY19L4	424	287	0.677	8	95801278	95875252
DPYD	424	332	0.783	1	97315887	98159203
DPYS	424	300	0.708	8	105460827	105548453
DPYSL3	424	368	0.868	5	146750563	146813453
DPYSL4	424	213	0.502	10	133850403	133869270
DRAM1	424	336	0.792	12	100795235	100841532
DRAM2	424	175	0.413	1	111461476	111484361
DRD1	424	421	0.993	5	174800280	174803769
DRD5	424	418	0.986	4	9392355	9394731
DSCAML1	424	239	0.564	11	116803698	117173186
DSCC1	424	301	0.71	8	120915362	120937351
DSE	424	242	0.571	6	116707975	116866135
DSEL	424	237	0.559	18	63324798	63334947
DSTYK	424	178	0.42	1	203378254	203447350
DTL	424	338	0.797	1	210275541	210344810
DTNB	424	336	0.792	2	25453615	25750007
DTX3L	424	336	0.792	3	123765874	123776739
DTX4	424	224	0.528	11	58696387	58732636
DTYMK	424	405	0.955	2	242263829	242275056
DUS4L	424	173	0.408	7	106991667	107006204
DUSP13	424	180	0.425	10	76524195	76538976
DUSP2	424	332	0.783	2	96172634	96174906
DUSP26	424	267	0.63	8	33568392	33576981
DUSP6	424	183	0.432	12	88265967	88270427
DUSP8	424	409	0.965	11	1531856	1549726
DYDC2	424	398	0.939	10	82106537	82117809
DYNC1H1	424	184	0.434	14	101500617	101586888
DYNC1I1	424	414	0.976	7	95239753	95565671
DYNLRB2	424	201	0.474	16	79132354	79142042
DYNLT1	424	287	0.677	6	158977493	158985728
DZIP3	424	338	0.797	3	109791026	109896382
E2F5	424	309	0.729	8	86276870	86314006
E2F6	424	209	0.493	2	11501951	11523748
E2F7	424	398	0.939	12	75939156	75983491
E2F8	424	395	0.932	11	19202185	19219083
EBF1	424	222	0.524	5	158055500	158459366
ECM2	424	340	0.802	9	94297419	94338073
ECT2	424	242	0.571	3	173954991	174021957
EDEM2	424	234	0.552	20	33166820	33198822
EDIL3	424	391	0.922	5	83273881	83716367
EDN1	424	180	0.425	6	12398514	12405412
EDN3	424	335	0.79	20	57308893	57334442
EDNRA	424	242	0.571	4	148621518	148685556
EDNRB	424	174	0.41	13	77367616	77447665
EEF1A2	424	377	0.889	20	61589809	61600949
EFCAB1	424	355	0.837	8	49790026	49810423
EFCAB6	424	172	0.406	22	42255986	42539451
EFEMP1	424	313	0.738	2	55946605	56004436
EFEMP2	424	230	0.542	11	65390487	65396916
EFHA2	424	419	0.988	8	16929117	17024519
EFNA4	424	225	0.531	1	153302836	153308653
EFR3A	424	299	0.705	8	132985540	133094953
EGFL7	424	294	0.693	9	138677197	138686951
EGFLAM	424	203	0.479	5	38294289	38501338
EGFR	424	312	0.736	7	55054218	55242525
EGR3	424	406	0.958	8	22601118	22606760
EHD3	424	399	0.941	2	31310383	31344763
EHD4	424	216	0.509	15	39978932	40052047
EID2B	424	381	0.899	19	44713469	44715334
EID3	424	192	0.453	12	103221678	103223112
EIF1AY	424	218	0.514	Y	21146998	21164428
EIF4A1	424	184	0.434	17	7416780	7423048
EIF4A2	424	415	0.979	3	187984054	187990379
EIF4E2	424	366	0.863	2	233123600	233142164
EIF4EBP1	424	347	0.818	8	38007176	38037040
EIF4ENIF1	424	236	0.557	22	30165345	30215874
ELAVL2	424	383	0.903	9	23680102	23816063
ELAVL3	424	247	0.583	19	11423142	11452803
ELAVL4	424	286	0.675	1	50286272	50440127
ELF1	424	270	0.637	13	40404055	40491508
ELFN2	424	285	0.672	22	36093945	36153451
ELMOD1	424	367	0.866	11	106967026	107042715
ELOVL2	424	187	0.441	6	11088978	11152610
ELOVL4	424	404	0.953	6	80681247	80714034
ELOVL7	424	301	0.71	5	60083372	60175858
ELTD1	424	237	0.559	1	79128036	79245083
EMCN	424	182	0.429	4	101535522	101658273
EMILIN2	424	338	0.797	18	2837027	2904090
EML3	424	216	0.509	11	62126266	62136813
EMP1	424	369	0.87	12	13240868	13260974
EMP3	424	332	0.783	19	53520440	53525622
EMX1	424	377	0.889	2	72998111	73015528
EMX2	424	261	0.616	10	119291945	119299047
EMX2OS	424	220	0.519	10	119233793	119294569
EN1	424	341	0.804	2	119316216	119322229
ENC1	424	424	1	5	73958989	73973005
ENHO	424	277	0.653	9	34511039	34513037
ENO2	424	355	0.837	12	6893874	6903120
ENPEP	424	376	0.887	4	111616677	111703942
ENPP2	424	325	0.767	8	120638499	120720287
ENPP4	424	284	0.67	6	46205659	46222395
ENPP5	424	308	0.726	6	46235720	46246676
ENPP6	424	238	0.561	4	185246853	185376108
ENTPD3	424	389	0.917	3	40403676	40445114
ENTPD4	424	196	0.462	8	23345516	23371189
ENTPD6	424	323	0.762	20	25124338	25155360
EPB41L1	424	422	0.995	20	34163761	34284135
EPB41L3	424	398	0.939	18	5382387	5533986
EPB41L4B	424	317	0.748	9	110974074	111122842
EPB49	424	423	0.998	8	21967026	21995982
EPCAM	424	378	0.892	2	47449790	47467669
EPDR1	424	176	0.415	7	37926687	37958067
EPHA10	424	396	0.934	1	37954232	38003411
EPHA4	424	326	0.769	2	221990990	222145254
EPHA5	424	385	0.908	4	65867876	66218248
EPHA8	424	275	0.649	1	22762590	22802674
EPHB1	424	209	0.493	3	135996949	136461997
EPHB6	424	422	0.995	7	142262913	142278969
EPHX4	424	406	0.958	1	92268120	92301681
EPN3	424	327	0.771	17	45965046	45976110
EPS15	424	242	0.571	1	51592522	51757583
EPSTI1	424	195	0.46	13	42360121	42464377
ERAP2	424	241	0.568	5	96237399	96281162
ERBB4	424	294	0.693	2	211948686	213111597
ERC2	424	421	0.993	3	55517375	56477431
ERCC6L	424	344	0.811	X	71341231	71375583
ERI1	424	301	0.71	8	8897723	8928259
ERMN	424	317	0.748	2	157883370	157892392
ERP27	424	318	0.75	12	14958243	14982730
ESCO2	424	409	0.965	8	27687976	27718343
ESM1	424	187	0.441	5	54309452	54317171
ETAA1	424	254	0.599	2	67477945	67491037
ETS2	424	276	0.651	21	39099718	39118748
ETV1	424	184	0.434	7	13897382	13997575
ETV7	424	180	0.425	6	36441948	36463445
EVC2	424	258	0.608	4	5615047	5762176
EVI2A	424	204	0.481	17	26667553	26672893
EVL	424	323	0.762	14	99601503	99680326
EXD1	424	416	0.981	15	39262222	39310187
EXO1	424	279	0.658	1	240078157	240119671
EXOC6	424	187	0.441	10	94584449	94809240
EXTL1	424	415	0.979	1	26220857	26235541
EYA1	424	207	0.488	8	72272221	72437021
EYA2	424	183	0.432	20	44956669	45250897
EYA4	424	281	0.663	6	133604187	133894951
EZH2	424	413	0.974	7	148135407	148212347
F12	424	273	0.644	5	176761744	176769183
F13A1	424	246	0.58	6	6089309	6265923
F2R	424	424	1	5	76047623	76067351
F2RL1	424	243	0.573	5	76150588	76166895
F3	424	190	0.448	1	94767319	94779959
FA2H	424	348	0.821	16	73304358	73366222
FAAH	424	238	0.561	1	46632525	46652107
FABP1	424	177	0.417	2	88203624	88208693
FABP3	424	402	0.948	1	31610686	31618510
FABP5	424	270	0.637	8	82355339	82359563
FABP6	424	400	0.943	5	159546951	159598307
FABP7	424	196	0.462	6	123142344	123146917
FAIM2	424	256	0.604	12	48546946	48583987
FAM101A	424	272	0.642	12	123339662	123366521
FAM111A	424	386	0.91	11	58666893	58679085
FAM111B	424	363	0.856	11	58631233	58651462
FAM114A1	424	227	0.535	4	38545831	38621821
FAM122B	424	390	0.92	X	133731262	133758928
FAM123A	424	249	0.587	13	24640671	24643857
FAM123C	424	338	0.797	2	131229546	131242177
FAM126A	424	251	0.592	7	22947402	23020295
FAM126B	424	406	0.958	2	201546686	201644637
FAM129A	424	364	0.858	1	183026788	183210305
FAM131A	424	321	0.757	3	185540951	185546757
FAM133A	424	358	0.844	X	92815860	92853917
FAM134A	424	191	0.45	2	219751182	219758441
FAM134B	424	185	0.436	5	16526146	16670118
FAM135B	424	227	0.535	8	139211447	139578247
FAM13B	424	218	0.514	5	137301540	137396701
FAM153A	424	422	0.995	5	177082970	177140111
FAM155B	424	226	0.533	X	68641802	68669076
FAM161B	424	185	0.436	14	73470457	73486588
FAM169A	424	333	0.785	5	74109154	74198371
FAM171A1	424	370	0.873	10	15293649	15453064
FAM171B	424	354	0.835	2	187267033	187336757
FAM174A	424	312	0.736	5	99899022	99950339
FAM176A	424	205	0.483	2	75572951	75650356
FAM176B	424	281	0.663	1	36560218	36562342
FAM179B	424	196	0.462	14	44501165	44613384
FAM184A	424	264	0.623	6	119322694	119512057
FAM188B	424	227	0.535	7	30777557	30898527
FAM189A1	424	394	0.929	15	27199746	27650219
FAM190B	424	321	0.757	10	86078389	86268256
FAM196A	424	247	0.583	10	128823679	128884412
FAM198A	424	301	0.71	3	42995762	43074209
FAM19A1	424	415	0.979	3	68136143	68677461
FAM19A2	424	420	0.991	12	60388307	60872818
FAM19A3	424	253	0.597	1	113064711	113071379
FAM19A4	424	386	0.91	3	68863606	69064401
FAM19A5	424	203	0.479	22	47263951	47533750
FAM24B	424	197	0.465	10	124598599	124629147
FAM26F	424	194	0.458	6	116889248	116891627
FAM38B	424	175	0.413	18	10660243	11138761
FAM46A	424	396	0.934	6	82512165	82519147
FAM49A	424	207	0.488	2	16597381	16710577
FAM50B	424	312	0.736	6	3794630	3796550
FAM54A	424	407	0.96	6	136593860	136613142
FAM57A	424	183	0.432	17	582596	592825
FAM57B	424	322	0.759	16	29943248	29949687
FAM58A	424	229	0.54	X	152506576	152517826
FAM5B	424	252	0.594	1	175407255	175518181
FAM60A	424	214	0.505	12	31324793	31370426
FAM64A	424	417	0.983	17	6288518	6295108
FAM65B	424	360	0.849	6	24912491	25019174
FAM70A	424	333	0.785	X	119276532	119329419
FAM73A	424	331	0.781	1	78017896	78116669
FAM81A	424	419	0.988	15	57517663	57603043
FAM83D	424	296	0.698	20	36988368	37015117
FANCC	424	367	0.866	9	96901156	97119812
FANCI	424	356	0.84	15	87588197	87661366
FAS	424	240	0.566	10	90740267	90765522
FBLN2	424	300	0.708	3	13565624	13654923
FBN2	424	193	0.455	5	127621499	127901634
FBP1	424	214	0.505	9	96405237	96442352
FBXL14	424	243	0.573	12	1545420	1573592
FBXL15	424	396	0.934	10	104169560	104172883
FBXL16	424	424	1	16	682505	695809
FBXL2	424	415	0.979	3	33293937	33403123
FBXL21	424	178	0.42	5	135293904	135305266
FBXO15	424	261	0.616	18	69891567	69966080
FBXO16	424	341	0.804	8	28341847	28403703
FBXO2	424	409	0.965	1	11631034	11637326
FBXO27	424	290	0.684	19	44206502	44215038
FBXO31	424	219	0.517	16	85920444	85983209
FBXO32	424	237	0.559	8	124584538	124622627
FBXO4	424	286	0.675	5	41961112	41977429
FBXO40	424	422	0.995	3	122794859	122831829
FBXO41	424	420	0.991	2	73335307	73351551
FBXO44	424	378	0.892	1	11637018	11645971
FBXO5	424	350	0.825	6	153333352	153346433
FBXW7	424	421	0.993	4	153461859	153675622
FCER1A	424	176	0.415	1	157526127	157544638
FCGBP	424	404	0.953	19	45045802	45132373
FCGR2A	424	289	0.682	1	159741828	159755983
FCGR2B	424	272	0.642	1	159899563	159914575
FCGR3A	424	209	0.493	1	159778174	159787037
FCGRT	424	240	0.566	19	54707347	54721497
FCHO1	424	327	0.771	19	17719526	17760377
FDFT1	424	218	0.514	8	11697598	11734227
FERMT3	424	227	0.535	11	63730727	63747939
FEZF2	424	409	0.965	3	62330386	62334230
FGF12	424	385	0.908	3	193342377	193928082
FGF13	424	423	0.998	X	137541401	138114851
FGF14	424	300	0.708	13	101171205	101852125
FGF18	424	230	0.542	5	170779271	170816769
FGF8	424	352	0.83	10	103519876	103525817
FGF9	424	390	0.92	13	21143214	21176640
FGFBP2	424	268	0.632	4	15570961	15573957
FGFR1OP	424	209	0.493	6	167332805	167374056
FGFR2	424	170	0.401	10	123227833	123347962
FGFR3	424	274	0.646	4	1764836	1780397
FGL2	424	207	0.488	7	76660623	76667086
FHDC1	424	223	0.526	4	154083584	154120298
FHL2	424	301	0.71	2	105343714	105421662
FHOD3	424	306	0.722	18	32131699	32614016
FIGF	424	298	0.703	X	15273638	15312498
FILIP1	424	309	0.729	6	76074519	76260216
FKBP10	424	260	0.613	17	37222487	37232995
FKBP11	424	192	0.453	12	47602009	47605597
FKBP14	424	236	0.557	7	30019408	30032793
FKBP1B	424	400	0.943	2	24126087	24140052
FKBP5	424	198	0.467	6	35649339	35804338
FKBP7	424	390	0.92	2	179036638	179051601
FKBP9	424	267	0.63	7	32963529	33013067
FKBP9L	424	203	0.479	7	55716260	55739754
FLJ11235	424	394	0.929	5	111783178	111784572
FLJ22639	424	177	0.417
FLJ25006	424	211	0.498	17	23959108	23965338
FLJ31568	424	387	0.913
FLJ33534	424	403	0.95
FLJ34047	424	402	0.948
FLNA	424	320	0.755	X	153230093	153256200
FLNC	424	306	0.722	7	128257718	128286564
FLRT1	424	316	0.745	11	63627937	63643221
FLRT2	424	366	0.863	14	85066240	85164023
FLRT3	424	331	0.781	20	14252642	14266270
FLT3	424	223	0.526	13	27475410	27572729
FLVCR2	424	286	0.675	14	75114692	75184265
FMOD	424	291	0.686	1	201576374	201586912
FN1	424	338	0.797	2	215933423	216009036
FNDC3B	424	300	0.708	3	173240111	173601184
FNDC5	424	313	0.738	1	33100463	33108934
FNIP2	424	187	0.441	4	159909631	160047404
FOLH1	424	244	0.575	11	49124762	49186798
FOLH1B	424	277	0.653	11	89032112	89071534
FOSB	424	238	0.561	19	50663092	50670277
FOXA1	424	198	0.467	14	37128941	37134240
FOXD1	424	332	0.783	5	72777840	72780108
FOXD4L2	424	348	0.821	9	42707229	42710338
FOXD4L2	424	348	0.821	9	69666442	69669551
FOXM1	424	313	0.738	12	2837109	2856564
FOXP1	424	285	0.672	3	71087425	71715830
FOXRED2	424	244	0.575	22	35213178	35233094
FPGT	424	252	0.594	1	74436513	74445708
FPR3	424	328	0.774	19	56990222	57021146
FRAS1	424	352	0.83	4	79197747	79684447
FREQ	424	410	0.967	9	131974677	132039404
FRMPD4	424	416	0.981	X	12066505	12650450
FRY	424	387	0.913	13	31503436	31768776
FSD1	424	257	0.606	19	4255590	4274843
FSTL1	424	370	0.873	3	121595751	121652608
FSTL4	424	391	0.922	5	132560050	132976122
FSTL5	424	420	0.991	4	162524498	163304636
FTO	424	175	0.413	16	52295375	52705879
FUT1	424	236	0.557	19	53943079	53950459
FUT9	424	389	0.917	6	96570565	96770209
FXYD1	424	331	0.781	19	40321571	40325794
FXYD7	424	370	0.873	19	40325993	40337045
FYB	424	197	0.465	5	39141113	39255424
FZD2	424	200	0.472	17	39990450	39992433
FZD7	424	347	0.818	2	202607554	202611405
FZD8	424	181	0.427	10	35967182	35970368
FZD9	424	271	0.639	7	72486044	72488386
G0S2	424	274	0.646	1	207915292	207916358
GAB3	424	187	0.441	X	153556720	153632542
GABARAPL1	424	420	0.991	12	10256755	10266991
GABARAPL3	424	422	0.995	15	88690767	88693683
GABBR1	424	361	0.851	6	29677983	29708941
GABBR2	424	353	0.833	9	100090186	100510996
GABPA	424	213	0.502	21	26029199	26066642
GABRA1	424	409	0.965	5	161206774	161259543
GABRA2	424	419	0.988	4	45946338	46086813
GABRA4	424	418	0.986	4	46615673	46690337
GABRA5	424	424	1	15	24662958	24777102
GABRB1	424	404	0.953	4	46728051	47123204
GABRB3	424	415	0.979	15	24339786	24570020
GABRD	424	353	0.833	1	1940627	1952052
GABRE	424	228	0.538	X	150872251	150893807
GABRG1	424	411	0.969	4	45732543	45820839
GABRG2	424	422	0.995	5	161427225	161515123
GABRG3	424	338	0.797	15	24799174	25451967
GAD1	424	289	0.682	2	171381445	171425905
GAD2	424	379	0.894	10	26545241	26633497
GADD45A	424	259	0.611	1	67923470	67926607
GAL3ST1	424	228	0.538	22	29280623	29290876
GALK1	424	208	0.491	17	71265612	71272875
GALNT13	424	236	0.557	2	154436671	155018735
GALNT14	424	392	0.925	2	30986836	31215075
GALNT3	424	223	0.526	2	166312558	166359049
GALNT9	424	380	0.896	12	131246869	131415978
GALNTL1	424	399	0.941	14	68796433	68890943
GALNTL4	424	331	0.781	11	11248996	11600137
GALNTL5	424	417	0.983	7	151284396	151347951
GALP	424	253	0.597	19	61379200	61388956
GALR1	424	321	0.757	18	73090995	73111084
GAPT	424	274	0.646	5	57823086	57827942
GARNL3	424	395	0.932	9	129066576	129195647
GAS1	424	292	0.689	9	88749096	88751924
GAS2	424	235	0.554	11	22644735	22791122
GAS2L3	424	216	0.509	12	99491619	99542816
GAST	424	403	0.95	17	37122138	37125747
GBE1	424	301	0.71	3	81621539	81893640
GBP1	424	390	0.92	1	89290574	89303631
GBP2	424	402	0.948	1	89345897	89364387
GBP3	424	354	0.835	1	89244947	89261137
GBP5	424	326	0.769	1	89497221	89511132
GBX2	424	202	0.476	2	236739045	236741391
GCC2	424	254	0.599	2	108432008	108492285
GDA	424	424	1	9	73954112	74056960
GDAP1	424	294	0.693	8	75425172	75441890
GDAP1L1	424	261	0.616	20	42309321	42342427
GDF10	424	394	0.929	10	48045794	48059172
GDF15	424	284	0.67	19	18357967	18360986
GEFT	424	247	0.583	12	56290229	56297293
GEM	424	300	0.708	8	95330662	95343723
GEN1	424	170	0.401	2	17798657	17830113
GFOD1	424	424	1	6	13471797	13595766
GFRA2	424	271	0.639	8	21593809	21702292
GGTA1	424	242	0.571	9	123257139	123302127
GHITM	424	345	0.814	10	85889164	85903291
GIMAP2	424	329	0.776	7	150013726	150021661
GINS1	424	230	0.542	20	25336322	25377191
GINS2	424	366	0.863	16	84268781	84280089
GINS3	424	225	0.531	16	56983798	56997549
GJA1	424	175	0.413	6	121798443	121812572
GJB2	424	217	0.512	13	19659605	19665114
GJB5	424	316	0.745	1	34993307	34996699
GJB6	424	406	0.958	13	19694100	19704534
GJC2	424	284	0.67	1	226404175	226414150
GLCE	424	187	0.441	15	67240026	67351598
GLI1	424	179	0.422	12	56140184	56152312
GLI2	424	236	0.557	2	121271336	121466699
GLIPR2	424	333	0.785	9	36126741	36153903
GLIS1	424	194	0.458	1	53744493	53972465
GLIS3	424	267	0.63	9	3814127	4290035
GLRA2	424	315	0.743	X	14457340	14659854
GLRA3	424	222	0.524	4	175799772	175987040
GLRB	424	411	0.969	4	158216726	158312692
GLS	424	405	0.955	2	191453791	191538021
GLS2	424	423	0.998	12	55151002	55168448
GLT1D1	424	423	0.998	12	127904033	128035462
GLT25D1	424	193	0.455	19	17527510	17554965
GLT8D2	424	269	0.634	12	102906894	102968045
GLUD1	424	225	0.531	10	88799938	88844756
GLUD2	424	272	0.642	X	120009142	120011477
GMFG	424	242	0.571	19	44510839	44518566
GMNN	424	188	0.443	6	24883142	24894257
GNA14	424	253	0.597	9	79227815	79453052
GNAI1	424	328	0.774	7	79602075	79686661
GNAI3	424	349	0.823	1	109892708	109939975
GNAL	424	366	0.863	18	11679135	11873144
GNAO1	424	361	0.851	16	54782751	54948857
GNAZ	424	296	0.698	22	21742668	21797221
GNB2L1	424	247	0.583	5	180596533	180603512
GNB4	424	214	0.505	3	180596569	180652065
GNB5	424	354	0.835	15	50200414	50270857
GNG12	424	341	0.804	1	67939736	68071730
GNG13	424	361	0.851	16	788041	790734
GNG3	424	396	0.934	11	62231689	62233253
GNG5	424	334	0.788	1	84736593	84744850
GNG8	424	237	0.559	19	51829172	51829779
GNGT2	424	199	0.469	17	44638594	44641742
GOLGA8A	424	226	0.533	15	32458563	32516959
GOLSYN	424	379	0.894	8	110655580	110773196
GOLT1A	424	305	0.719	1	202433910	202449843
GORAB	424	209	0.493	1	168767886	168789598
GOT1	424	423	0.998	10	101146617	101180520
GOT2	424	256	0.604	16	57298535	57325747
GPC1	424	182	0.429	2	241023787	241056168
GPC5	424	326	0.769	13	90848935	92317486
GPI	424	198	0.467	19	39547908	39583076
GPNMB	424	251	0.592	7	23252840	23281254
GPR137C	424	198	0.467	14	52089615	52174181
GPR143	424	290	0.684	X	9653453	9694005
GPR155	424	286	0.675	2	175004620	175060057
GPR158	424	356	0.84	10	25504295	25931163
GPR162	424	277	0.653	12	6801223	6806844
GPR17	424	279	0.658	2	128119908	128126682
GPR177	424	312	0.736	1	68336738	68470841
GPR183	424	197	0.465	13	98744789	98757750
GPR22	424	415	0.979	7	106897737	106903361
GPR26	424	399	0.941	10	125415860	125446901
GPR34	424	193	0.455	X	41433169	41441474
GPR37	424	175	0.413	7	124173349	124192917
GPR62	424	245	0.578	3	51964369	51966560
GPR64	424	214	0.505	X	18917345	19050598
GPR65	424	373	0.88	14	87541248	87548168
GPR68	424	336	0.792	14	90768628	90789977
GPR83	424	396	0.934	11	93750124	93774233
GPR84	424	204	0.481	12	53042496	53044525
GPR85	424	257	0.606	7	112507703	112515069
GPR88	424	374	0.882	1	100776315	100780171
GPRASP1	424	423	0.998	X	101792949	101800666
GPRASP2	424	416	0.981	X	101853995	101859317
GPRIN1	424	335	0.79	5	175955408	175969737
GPSM2	424	179	0.422	1	109221125	109274567
GPX7	424	407	0.96	1	52840630	52847310
GRASP	424	407	0.96	12	50687014	50695938
GREM1	424	255	0.601	15	30797496	30814158
GREM2	424	421	0.993	1	238719495	238842085
GRIA1	424	280	0.66	5	152850276	153173622
GRIA2	424	292	0.689	4	158361185	158506676
GRIA3	424	206	0.486	X	122145776	122452447
GRID1	424	181	0.427	10	87349291	88116230
GRIK1	424	203	0.479	21	29831124	30234153
GRIN1	424	389	0.917	9	139153429	139183029
GRIN2A	424	418	0.986	16	9754767	10184112
GRIN2B	424	408	0.962	12	13605676	14024289
GRIN2C	424	238	0.561	17	70349762	70367602
GRIN3A	424	413	0.974	9	103371455	103540683
GRM1	424	412	0.972	6	146390474	146800424
GRM3	424	347	0.818	7	86111165	86332128
GRM4	424	366	0.863	6	34097605	34209421
GRM5	424	368	0.868	11	87877392	88436464
GRM7	424	411	0.969	3	6877801	7758218
GRM8	424	317	0.748	7	125865887	126679664
GRP	424	375	0.884	18	55038379	55048982
GSC	424	389	0.917	14	94304312	94306252
GSG1	424	211	0.498	12	13128308	13147886
GSG2	424	198	0.467	17	3573945	3576741
GSTM3	424	232	0.547	1	110078076	110085183
GSTM5	424	266	0.627	1	110056386	110062411
GSTO2	424	355	0.837	10	106018620	106049166
GTF2IRD2	424	221	0.521	7	73848419	73905777
GTSE1	424	198	0.467	22	45071301	45105370
GUCA1B	424	305	0.719	6	42259000	42270672
GUCA1C	424	339	0.8	3	110109331	110155367
GUCA2B	424	378	0.892	1	42391678	42394082
GUCY1A3	424	333	0.785	4	156807311	156877662
GUCY1B3	424	418	0.986	4	156899575	156948232
GULP1	424	195	0.46	2	188865634	189168897
GYPE	424	293	0.691	4	145011468	145046166
H2BFS	424	171	0.403
H3F3A	424	171	0.403	1	224317043	224326326
HABP4	424	270	0.637	9	98252234	98293439
HAGH	424	243	0.573	16	1799104	1817196
HAMP	424	220	0.519	19	40465249	40467885
HAND2	424	172	0.406	4	174684226	174687953
HAPLN1	424	185	0.436	5	82969772	83052652
HAPLN2	424	281	0.663	1	154855709	154862141
HAR1A	424	414	0.976	20	61203088	61206182
HAS2	424	335	0.79	8	122694451	122722811
HAT1	424	326	0.769	2	172487180	172556845
HAUS1	424	339	0.8	18	41938295	41962296
HAUS8	424	337	0.795	19	17021570	17047343
HAVCR2	424	232	0.547	5	156445420	156468716
HBA2	424	274	0.646	16	162845	163709
HBD	424	262	0.618	11	5210634	5212434
HBM	424	243	0.573	16	155972	156767
HBP1	424	181	0.427	7	106596695	106630210
HBQ1	424	288	0.679	16	170334	171178
HCFC1R1	424	224	0.528	16	3012626	3014288
HCG_1757335	424	183	0.432
HCG_1990170	424	308	0.726
HCK	424	215	0.507	20	30103717	30153318
HCLS1	424	204	0.481	3	122832935	122862481
HCN1	424	422	0.995	5	45295108	45731977
HDAC1	424	234	0.552	1	32530294	32571811
HDAC5	424	251	0.592	17	39509646	39556540
HDGFRP3	424	348	0.821	15	81597819	81667325
HECTD2	424	225	0.531	10	93160075	93264500
HECW1	424	415	0.979	7	43118722	43569463
HELLS	424	286	0.675	10	96295563	96351846
HERC1	424	388	0.915	15	61687869	61913200
HERC3	424	173	0.408	4	89732669	89848709
HERC5	424	317	0.748	4	89597290	89646337
HES5	424	221	0.521	1	2450045	2451544
HES6	424	297	0.7	2	238811648	238813420
HESX1	424	190	0.448	3	57206983	57209320
HEXB	424	196	0.462	5	74016724	74052869
HEY1	424	230	0.542	8	80838799	80842653
HHATL	424	322	0.759	3	42709159	42719323
HHIP	424	314	0.741	4	145786622	145879331
HIF1A	424	288	0.679	14	61231871	61284730
HIGD1A	424	238	0.561	3	42799403	42821031
HILS1	424	173	0.408	17	45603788	45604836
HISPPD2A	424	342	0.807	15	41612952	41669722
HIST1H1B	424	397	0.936	6	27942548	27943338
HIST1H1C	424	206	0.486	6	26163946	26164678
HIST1H1D	424	381	0.899	6	26342418	26343195
HIST1H1E	424	182	0.429	6	26264537	26265322
HIST1H2AD	424	210	0.495	6	26306990	26307450
HIST1H2AG	424	187	0.441	6	27208795	27209292
HIST1H2AH	424	202	0.476	6	27222886	27223325
HIST1H2AI	424	307	0.724	6	27883955	27884424
HIST1H2AL	424	258	0.608	6	27941085	27941555
HIST1H2AM	424	278	0.656	6	27968455	27968942
HIST1H2BH	424	176	0.415	6	26359857	26360282
HIST1H2BN	424	208	0.491	6	27914418	27914867
HIST1H3A	424	184	0.434	6	26128696	26129165
HIST1H3B	424	210	0.495	6	26139795	26140267
HIST1H3D	424	358	0.844	6	26304990	26307443
HIST1H3E	424	352	0.83	6	26333361	26333823
HIST1H3F	424	225	0.531	6	26358348	26358814
HIST1H3H	424	272	0.642	6	27885820	27886293
HIST1H3J	424	212	0.5	6	27966071	27966549
HIST1H4H	424	340	0.802	6	26393332	26393706
HIST1H4J	424	402	0.948	6	27899881	27900237
HIST1H4K	424	386	0.91	6	27906930	27907284
HIST2H2AA3	424	226	0.533	1	148080408	148089785
HIST2H2AC	424	323	0.762	1	148125148	148125585
HIVEP2	424	390	0.92	6	143114296	143308031
HJURP	424	395	0.932	2	234410224	234427951
HK1	424	268	0.632	10	70699761	70831643
HK2	424	187	0.441	2	74913289	74973989
HLA-A	424	349	0.823	6	30018287	30021639
HLA-B	424	328	0.774	6	31429627	31432968
HLA-C	424	311	0.733	6	31344507	31347834
HLA-DMA	424	293	0.691	6	33024368	33028877
HLA-DMB	424	226	0.533	6	33010392	33016795
HLA-DPA1	424	212	0.5	6	33140771	33149356
HLA-DPB1	424	307	0.724	6	33151737	33162954
HLA-DQA2	424	211	0.498	6	32817140	32823197
HLA-DRA	424	200	0.472	6	32515624	32520802
HLA-DRB5	424	187	0.441	6	32593131	32605984
HLA-E	424	314	0.741	6	30565249	30569072
HLA-F	424	250	0.59	6	29799095	29803052
HLA-G	424	198	0.467	6	29902734	29906878
HLF	424	373	0.88	17	50697319	50757425
HMG20B	424	172	0.406	19	3523942	3530081
HMGA2	424	184	0.434	12	64504506	64646338
HMGB2	424	361	0.851	4	174489101	174492170
HMGCLL1	424	418	0.986	6	55407129	55551971
HMGCS1	424	180	0.425	5	43325249	43349352
HMGN1	424	218	0.514	21	39636110	39642917
HMMR	424	305	0.719	5	162820094	162851527
HMOX1	424	333	0.785	22	34107086	34120194
HMP19	424	279	0.658	5	173405329	173468788
HNMT	424	289	0.682	2	138438277	138490404
HNRNPAB	424	180	0.425	5	177564113	177570790
HOMER1	424	393	0.927	5	78705541	78845456
HOMER2	424	175	0.413	15	81314789	81412477
HOMER3	424	250	0.59	19	18901009	18913041
HOOK1	424	417	0.983	1	60053120	60114638
HOTAIR	424	208	0.491	12	52642362	52648782
HOXA10	424	300	0.708	7	27176734	27186401
HOXA13	424	292	0.689	7	27203023	27206250
HOXA2	424	179	0.422	7	27106497	27108919
HOXA3	424	322	0.759	7	27112333	27133164
HOXA4	424	359	0.847	7	27134650	27136924
HOXA5	424	359	0.847	7	27147520	27149812
HOXA7	424	329	0.776	7	27159862	27162821
HOXA9	424	315	0.743	7	27168581	27171674
HOXB2	424	271	0.639	17	43975017	43977392
HOXB3	424	296	0.698	17	43981230	44006809
HOXB7	424	194	0.458	17	44039593	44043382
HOXC13	424	208	0.491	12	52618842	52626595
HOXC8	424	253	0.597	12	52689156	52692812
HOXC9	424	326	0.769	12	52680143	52683387
HOXD1	424	180	0.425	2	176761552	176763881
HOXD10	424	319	0.752	2	176689737	176692916
HOXD11	424	265	0.625	2	176680329	176682562
HOXD3	424	225	0.531	2	176737050	176746072
HOXD8	424	196	0.462	2	176702722	176704974
HPCA	424	374	0.882	1	33124684	33132834
HPCAL1	424	263	0.62	2	10360490	10485194
HPCAL4	424	407	0.96	1	39917231	39929676
HPR	424	242	0.571	16	70654625	70668646
HPRT1	424	407	0.96	X	133421840	133462364
HPS3	424	290	0.684	3	150330060	150373995
HPS5	424	189	0.446	11	18256792	18300297
HPSE	424	205	0.483	4	84435491	84475330
HRASLS	424	197	0.465	3	194441611	194471338
HRH3	424	354	0.835	20	60223411	60228718
HRNBP3	424	419	0.988	17	74597021	74990158
HS3ST2	424	402	0.948	16	22733360	22835160
HS3ST3A1	424	243	0.573	17	13339730	13445969
HS3ST3B1	424	228	0.538	17	14145230	14190217
HS3ST4	424	422	0.995	16	25610847	26056510
HS3ST5	424	381	0.899	6	114483442	114490734
HS6ST3	424	420	0.991	13	95541093	96289813
HSD11B1	424	369	0.87	1	207926172	207974918
HSD11B1L	424	251	0.592	19	5632034	5639533
HSD17B10	424	219	0.517	X	53474930	53478048
HSD17B6	424	296	0.698	12	55443374	55467841
HSP90AA6P	424	176	0.415
HSP90AB1	424	207	0.488	6	44322826	44329592
HSP90AB3P	424	209	0.493
HSPA12A	424	417	0.983	10	118420692	118492075
HSPA2	424	190	0.448	14	64076938	64079707
HSPA6	424	318	0.75	1	159760659	159763311
HSPB3	424	411	0.969	5	53787201	53787964
HSPB8	424	173	0.408	12	118100977	118116934
HSPH1	424	351	0.828	13	30608762	30634117
HTR1E	424	421	0.993	6	87703742	87783109
HTR2A	424	420	0.991	13	46305513	46369170
HTR2C	424	422	0.995	X	113724806	114050880
HTR4	424	353	0.833	5	147810787	148013934
HTR5A	424	422	0.995	7	154493478	154508392
HTR7	424	322	0.759	10	92490557	92607651
HYAL2	424	266	0.627	3	50330231	50335285
HYAL3	424	194	0.458	3	50305265	50311903
HYLS1	424	200	0.472	11	125258718	125275750
IBSP	424	327	0.771	4	88939725	88952625
ICA1	424	227	0.535	7	8119339	8268710
ICAM5	424	424	1	19	10261654	10268454
ID1	424	193	0.455	20	29656752	29657974
ID3	424	385	0.908	1	23756995	23758909
ID4	424	278	0.656	6	19945595	19948894
IDH1	424	362	0.854	2	208809197	208828051
IDI1	424	332	0.783	10	1075963	1085061
IDO1	424	255	0.601	8	39890484	39905104
IDS	424	244	0.575	X	148368200	148394789
IER5L	424	183	0.432	9	130977651	130980361
IFI16	424	345	0.814	1	157246305	157291569
IFI30	424	391	0.922	19	18145578	18149927
IFI44	424	345	0.814	1	78888064	78902351
IFI44L	424	244	0.575	1	78858675	78884418
IFIH1	424	255	0.601	2	162831834	162883285
IFIT1	424	201	0.474	10	91142301	91153724
IFRD1	424	300	0.708	7	111850461	111903482
IGF1	424	211	0.498	12	101313774	101398508
IGF2BP2	424	232	0.547	3	186844220	187025521
IGF2BP3	424	281	0.663	7	23316352	23476520
IGFBP2	424	398	0.939	2	217206371	217237403
IGFBP3	424	261	0.616	7	45918368	45927396
IGFBP5	424	265	0.625	2	217245072	217268517
IGFBP7	424	366	0.863	4	57592000	57671296
IGSF10	424	203	0.479	3	152637166	152659187
IGSF21	424	284	0.67	1	18306826	18577566
IGSF8	424	276	0.651	1	158327753	158335032
IKBIP	424	386	0.91	12	97531312	97562720
IL12RB2	424	422	0.995	1	67545634	67635171
IL13RA1	424	217	0.512	X	117745586	117812524
IL13RA2	424	318	0.75	X	114144793	114158463
IL15	424	191	0.45	4	142777203	142874061
IL17RD	424	180	0.425	3	57099049	57174443
IL18	424	185	0.436	11	111519185	111540050
IL1B	424	205	0.483	2	113303807	113310827
IL1R2	424	259	0.611	2	101974737	102011316
IL1RAP	424	335	0.79	3	191714533	191857679
IL1RAPL1	424	388	0.915	X	28515601	29883938
IL20RA	424	255	0.601	6	137362800	137407991
IL2RA	424	235	0.554	10	6092662	6144339
IL33	424	182	0.429	9	6231677	6247982
IL34	424	340	0.802	16	69237968	69252085
IL4I1	424	260	0.613	19	55084722	55124574
IL6	424	279	0.658	7	22733290	22738144
IL7	424	333	0.785	8	79807559	79880313
IL8	424	259	0.611	4	74825138	74828297
IMPG1	424	343	0.809	6	76687781	76839055
INA	424	419	0.988	10	105026909	105040096
INCENP	424	236	0.557	11	61648020	61677211
INHBB	424	226	0.533	2	120820188	120825853
INPP4A	424	376	0.887	2	98427752	98573927
INPP5A	424	388	0.915	10	134201342	134446974
INPP5F	424	413	0.974	10	121475598	121578649
INPP5J	424	334	0.788	22	29848960	29860683
INPPL1	424	208	0.491	11	71613529	71627834
INSM1	424	185	0.436	20	20296764	20299592
INSM2	424	395	0.932	14	35072998	35076011
IP6K3	424	216	0.509	6	33797421	33822740
IPCEF1	424	419	0.988	6	154517309	154719592
IQCA1	424	360	0.849	2	236897532	237080831
IQGAP1	424	324	0.764	15	88732476	88846479
IQGAP2	424	405	0.955	5	75734904	76039713
IQSEC1	424	345	0.814	3	12913718	13089617
IQSEC2	424	239	0.564	X	53278782	53367247
IQSEC3	424	259	0.611	12	46309	157884
IRAK4	424	345	0.814	12	42439013	42469613
IRF1	424	174	0.41	5	131845200	131854364
IRX2	424	253	0.597	5	2799280	2804769
IRX3	424	182	0.429	16	52874712	52877879
IRX5	424	332	0.783	16	53522611	53525896
ISCU	424	355	0.837	12	107480423	107487289
ISG15	424	175	0.413	1	938709	939782
ISG20	424	285	0.672	15	86983042	86999883
ISLR2	424	377	0.889	15	72208767	72216196
ISM1	424	221	0.521	20	13150417	13229297
ITGA1	424	368	0.868	5	52119892	52285242
ITGA2	424	230	0.542	5	52320912	52426366
ITGA4	424	373	0.88	2	182029863	182110713
ITGA7	424	275	0.649	12	54364622	54392356
ITGAV	424	242	0.571	2	187163034	187253872
ITGB1	424	224	0.528	10	33229251	33287299
ITGB2	424	269	0.634	21	45130296	45173181
ITGB3BP	424	251	0.592	1	63679049	63761423
ITGB4	424	241	0.568	17	71229110	71265494
ITGB8	424	208	0.491	7	20337249	20421907
ITGBL1	424	174	0.41	13	100902966	101166795
ITPKA	424	422	0.995	15	39573413	39583039
ITPR1	424	418	0.986	3	4510031	4864522
ITPRIPL1	424	189	0.446	2	96354788	96357817
JAG1	424	346	0.816	20	10566331	10602694
JAG2	424	229	0.54	14	104679120	104706206
JAKMIP1	424	423	0.998	4	6078826	6253219
JAM2	424	225	0.531	21	25933459	26009106
JPH1	424	259	0.611	8	75309492	75396117
JPH3	424	420	0.991	16	86193999	86289262
JUB	424	402	0.948	14	22510249	22521688
KALRN	424	417	0.983	3	125296247	125922725
KANK2	424	225	0.531	19	11135943	11169243
KBTBD11	424	378	0.892	8	1909450	1942516
KBTBD12	424	255	0.601	3	129124591	129189204
KBTBD6	424	276	0.651	13	40599708	40604936
KBTBD7	424	182	0.429	13	40663710	40666702
KCNA1	424	407	0.96	12	4889333	4897683
KCNA3	424	290	0.684	1	111015832	111019178
KCNA4	424	413	0.974	11	29988340	29995064
KCNA5	424	359	0.847	12	5023345	5026210
KCNAB1	424	367	0.866	3	157321030	157739621
KCNAB2	424	319	0.752	1	6008966	6083110
KCNB1	424	387	0.913	20	47421911	47532588
KCNB2	424	410	0.967	8	73612179	74013138
KCNC2	424	415	0.979	12	73720162	73889778
KCNC3	424	352	0.83	19	55510576	55524446
KCND2	424	256	0.604	7	119700957	120177623
KCNE3	424	251	0.592	11	73843533	73856248
KCNE4	424	206	0.486	2	223625105	223628599
KCNF1	424	215	0.507	2	10969513	10971802
KCNG1	424	239	0.564	20	49053599	49073082
KCNG3	424	408	0.962	2	42522660	42574741
KCNH3	424	407	0.96	12	48219206	48238344
KCNH5	424	233	0.55	14	62243697	62638337
KCNH8	424	308	0.726	3	19165020	19552139
KCNIP3	424	335	0.79	2	95326798	95415552
KCNIP4	424	390	0.92	4	20339336	21559472
KCNJ1	424	228	0.538	11	128213124	128242478
KCNJ12	424	421	0.993	17	21220291	21263772
KCNJ16	424	192	0.453	17	65583020	65643341
KCNJ3	424	415	0.979	2	155263338	155421260
KCNJ4	424	299	0.705	22	37152278	37181149
KCNJ6	424	390	0.92	21	37918656	38210566
KCNK1	424	423	0.998	1	231816372	231874881
KCNK10	424	256	0.604	14	87716206	87863009
KCNK12	424	409	0.965	2	47601418	47650974
KCNK17	424	210	0.495	6	39374754	39390215
KCNK2	424	272	0.642	1	213245507	213477059
KCNMA1	424	410	0.967	10	78299364	79067583
KCNMB2	424	329	0.776	3	179736917	180044911
KCNMB4	424	291	0.686	12	69046328	69111245
KCNN1	424	408	0.962	19	17923110	17970930
KCNQ3	424	347	0.818	8	133210437	133562186
KCNS1	424	406	0.958	20	43154363	43163167
KCNS2	424	394	0.929	8	99508425	99512199
KCNS3	424	267	0.63	2	17923425	17977706
KCNV1	424	422	0.995	8	111048408	111056135
KCTD1	424	356	0.84	18	22288871	22474306
KCTD11	424	184	0.434	17	7195931	7198986
KCTD12	424	188	0.443	13	76352304	76358541
KCTD16	424	409	0.965	5	143530629	143837137
KCTD3	424	177	0.417	1	213807357	213861772
KCTD4	424	387	0.913	13	44664987	44673175
KCTD8	424	402	0.948	4	43870678	44145581
KDELC1	424	360	0.849	13	102234631	102249405
KDELC2	424	260	0.613	11	107848042	107874369
KDELR2	424	382	0.901	7	6467236	6490374
KDELR3	424	203	0.479	22	37194028	37209391
KDM5D	424	183	0.432	Y	20326690	20366213
KGFLP1	424	257	0.606	9	44185511	44246438
KGFLP1	424	257	0.606	9	46623420	46684217
KHDRBS2	424	410	0.967	6	62447823	63054059
KIAA0040	424	298	0.703	1	173392745	173428852
KIAA0101	424	373	0.88	15	62444263	62460755
KIAA0240	424	181	0.427	6	42896771	42944274
KIAA0284	424	424	1	14	104402698	104434132
KIAA0319	424	412	0.972	6	24652310	24754362
KIAA0368	424	365	0.861	9	113162793	113286846
KIAA0408	424	195	0.46	6	127801244	127822228
KIAA0427	424	323	0.762	18	44319424	44643576
KIAA0513	424	424	1	16	83618910	83685329
KIAA0748	424	424	1	12	53630131	53664723
KIAA1045	424	407	0.96	9	34948191	34972541
KIAA1107	424	422	0.995	1	92405196	92422867
KIAA1109	424	272	0.642	4	123311207	123503363
KIAA1199	424	232	0.547	15	78858766	79031054
KIAA1217	424	407	0.96	10	24023680	24876778
KIAA1239	424	421	0.993	4	36923084	37127481
KIAA1244	424	385	0.908	6	138524745	138707488
KIAA1257	424	316	0.745	3	130172473	130195676
KIAA1279	424	226	0.533	10	70418498	70446742
KIAA1324	424	405	0.955	1	109458107	109550924
KIAA1324L	424	234	0.552	7	86344160	86526950
KIAA1377	424	360	0.849	11	101290955	101377003
KIAA1409	424	293	0.691	14	92869317	93243442
KIAA1467	424	345	0.814	12	13088581	13127650
KIAA1468	424	215	0.507	18	58005503	58125335
KIAA1522	424	241	0.568	1	32980098	33013158
KIAA1543	424	297	0.7	19	7566787	7589196
KIAA1549	424	186	0.439	7	138166667	138316604
KIAA1598	424	393	0.927	10	118634295	118755078
KIAA1737	424	270	0.637	14	76634330	76653383
KIAA1949	424	243	0.573	6	30752145	30763651
KIAA2022	424	384	0.906	X	73869416	74062012
KIF14	424	378	0.892	1	198787247	198856485
KIF15	424	404	0.953	3	44778212	44869752
KIF17	424	390	0.92	1	20863093	20916904
KIF18A	424	405	0.955	11	27998738	28086322
KIF19	424	243	0.573	17	69833945	69863554
KIF1A	424	351	0.828	2	241301856	241408297
KIF20A	424	358	0.844	5	137542315	137551302
KIF20B	424	178	0.42	10	91451346	91524680
KIF21A	424	266	0.627	12	37973296	38123185
KIF21B	424	180	0.425	1	199205142	199259451
KIF23	424	371	0.875	15	67493741	67527818
KIF2C	424	365	0.861	1	44978076	45006025
KIF3A	424	403	0.95	5	132056221	132101164
KIF3B	424	226	0.533	20	30329127	30386472
KIF3C	424	291	0.686	2	26002958	26058947
KIF4A	424	350	0.825	X	69426619	69557461
KIF5A	424	400	0.943	12	56230113	56264821
KIF5C	424	351	0.828	2	149349288	149591519
KIF6	424	327	0.771	6	39410853	39801159
KIF7	424	222	0.524	15	87972204	87999686
KIFAP3	424	290	0.684	1	168157093	168310503
KIFC1	424	263	0.62	6	33467290	33485677
KIRREL3	424	390	0.92	11	125798606	126375976
KIT	424	331	0.781	4	55218851	55301638
KL	424	341	0.804	13	32488570	32538281
KLHDC3	424	178	0.42	6	43089954	43097009
KLHDC8A	424	242	0.571	1	203572270	203592662
KLHDC9	424	197	0.465	1	159334777	159336760
KLHL1	424	422	0.995	13	69172726	69580626
KLHL2	424	414	0.976	4	166348219	166463757
KLHL29	424	260	0.613	2	23461802	23784985
KLHL3	424	377	0.889	5	136981087	137099678
KLHL32	424	339	0.8	6	97479216	97695351
KLHL34	424	336	0.792	X	21583529	21586369
KLHL35	424	336	0.792	11	74811087	74819322
KLHL4	424	175	0.413	X	86659370	86811706
KLK10	424	364	0.858	19	56207811	56215243
KLK5	424	406	0.958	19	56138370	56148156
KLK6	424	285	0.672	19	56153698	56164741
KLK7	424	422	0.995	19	56171540	56178962
KLK8	424	363	0.856	19	56191075	56196770
KLRAQ1	424	289	0.682	2	48521411	48596028
KLRC2	424	332	0.783	12	10474470	10479859
KLRC3	424	270	0.637	12	10456180	10464461
KNDC1	424	326	0.769	10	134823960	134889906
KNTC1	424	322	0.759	12	121577761	121676900
KRAS	424	265	0.625	12	25249446	25295121
KRT1	424	255	0.601	12	51354786	51360458
KRT222	424	424	1	17	36065397	36074942
KSR2	424	415	0.979	12	116375199	116890411
L1CAM	424	228	0.538	X	152780167	152794593
LAIR1	424	260	0.613	19	59557046	59568533
LAMA2	424	221	0.521	6	129245978	129879403
LAMA4	424	270	0.637	6	112535826	112682521
LAMB1	424	292	0.689	7	107351481	107431040
LAMB2	424	285	0.672	3	49133550	49145603
LAMB3	424	328	0.774	1	207854840	207892443
LAMB4	424	238	0.561	7	107451231	107558037
LAMC1	424	373	0.88	1	181259217	181381350
LAMP3	424	336	0.792	3	184322696	184363361
LANCL1	424	334	0.788	2	211004217	211049744
LAP3	424	276	0.651	4	17188024	17218688
LAPTM5	424	292	0.689	1	30977901	31003270
LARGE	424	422	0.995	22	31999061	32646416
LARP6	424	378	0.892	15	68910942	68933552
LBR	424	223	0.526	1	223655826	223683142
LCMT1	424	192	0.453	16	25030547	25097052
LCN12	424	379	0.894	9	138966588	138969770
LDB2	424	403	0.95	4	16112261	16509522
LDB3	424	334	0.788	10	88418300	88485804
LDHC	424	192	0.453	11	18390428	18429368
LDHD	424	362	0.854	16	73703258	73708166
LDLRAD3	424	252	0.594	11	35922187	36209417
LDOC1	424	242	0.571	X	140097596	140098976
LECT1	424	186	0.439	13	52175399	52211948
LEF1	424	205	0.483	4	109188149	109309561
LEFTY1	424	230	0.542	1	224140604	224143459
LEFTY2	424	249	0.587	1	224190925	224195543
LEMD1	424	216	0.509	1	203617135	203657804
LEPRE1	424	250	0.59	1	42984592	43005342
LEPREL1	424	198	0.467	3	191157211	191322920
LFNG	424	208	0.491	7	2518688	2535336
LGALS1	424	247	0.583	22	36401558	36405755
LGALS3	424	308	0.726	14	54665624	54681901
LGALS3BP	424	249	0.587	17	74478930	74487656
LGALS8	424	191	0.45	1	234748187	234779619
LGI1	424	377	0.889	10	95507555	95547906
LGI2	424	245	0.578	4	24609568	24641512
LGI3	424	347	0.818	8	22060287	22070289
LGI4	424	252	0.594	19	40307256	40318018
LGR6	424	265	0.625	1	200429740	200555512
LHFPL3	424	241	0.568	7	103756339	104336239
LHFPL4	424	223	0.526	3	9515044	9570486
LHPP	424	265	0.625	10	126140330	126292699
LHX2	424	346	0.816	9	125813709	125835263
LHX6	424	422	0.995	9	124004678	124030840
LIG4	424	231	0.545	13	107657792	107668717
LILRB2	424	186	0.439	19	59469487	59476845
LILRB3	424	290	0.684	19	59411958	59418771
LIMA1	424	409	0.965	12	48855829	48963620
LIMK1	424	254	0.599	7	73136091	73174790
LIMS1	424	241	0.568	2	108571198	108667321
LIN7B	424	361	0.851	19	54309429	54313529
LINCR	424	205	0.483
LINGO1	424	398	0.939	15	75692423	75711764
LINGO2	424	421	0.993	9	27938527	28709303
LIPC	424	183	0.432	15	56511466	56648365
LIPE	424	261	0.616	19	47597505	47623418
LIPG	424	204	0.481	18	45342424	45373276
LIX1L	424	222	0.524	1	144188441	144210448
LL22NC03-75B3.6	424	414	0.976
LMNA	424	237	0.559	1	154351084	154376502
LMNB1	424	292	0.689	5	126140731	126200608
LMO1	424	206	0.486	11	8202432	8241982
LMO2	424	181	0.427	11	33836698	33870412
LMO3	424	293	0.691	12	16592573	16652291
LMO4	424	288	0.679	1	87566738	87587191
LMO7	424	423	0.998	13	75092570	75332005
LMTK2	424	172	0.406	7	97574132	97676878
LMTK3	424	341	0.804	19	53680339	53708258
LNX1	424	368	0.868	4	54021193	54152481
LOC123688	424	172	0.406
LOC126520	424	283	0.667
LOC129293	424	208	0.491
LOC129881	424	294	0.693
LOC130576	424	308	0.726
LOC130940	424	210	0.495
LOC133874	424	342	0.807
LOC136242	424	359	0.847
LOC136288	424	227	0.535
LOC153222	424	191	0.45
[truncated: 1,872 more rows]
